# Supplementary material for: Muscle growth by sarcomere divisions
Source: Sci Adv. 2025 Jul 9;11(28):eadw9445. doi: 10.1126/sciadv.adw9445 (PMC12239948; doi:10.1126/sciadv.adw9445)
Supplement: Supplementary file 2 — Movies S1 to S12 [file sciadv.adw9445_movies_s1_to_s12.zip]

Archive with 12 entries (12 files):
- adw9445_movie_s2.avi
- adw9445_movie_s5.avi
- adw9445_movie_s6.avi
- adw9445_movie_s7.avi
- adw9445_movie_s8.avi
- adw9445_movie_s10.avi
- adw9445_movie_s11.avi
- adw9445_movie_s1.mp4
- adw9445_movie_s3.mp4
- adw9445_movie_s4.mp4
- adw9445_movie_s9.mp4
- adw9445_movie_s12.mp4
