# Supplementary material for: Muscle growth by sarcomere divisions
Source: Sci Adv. 2025 Jul 9;11(28):eadw9445. doi: 10.1126/sciadv.adw9445 (PMC12239948; doi:10.1126/sciadv.adw9445)
Supplement: Supplementary file 3 — Data S1 to S5 [file sciadv.adw9445_data_s1_to_s5.zip]

Archive with 5 entries (5 files):
- adw9445_data_s1.xlsx
- adw9445_data_s2.xlsx
- adw9445_data_s3.xlsx
- adw9445_data_s4.xlsx
- adw9445_data_s5.xlsx
