# Supplementary material for: Muscle growth by sarcomere divisions
Source: Sci Adv. 2025 Jul 9;11(28):eadw9445. doi: 10.1126/sciadv.adw9445 (PMC12239948; doi:10.1126/sciadv.adw9445)
Supplement: Supplementary file 3 — Data S1 to S5 [file sciadv.adw9445_data_s1_to_s5.zip › adw9445_data_s2.xlsx]

## Sheet: Fig. 3B-36h
Authors: Ian Estabrook, Benjamin Friedrich					FOR INTERNAL USE:		folder raw data:		O:\RGLs\2301431\projects\myofibrillogenesis\Ian_Estabrook\raw_data\20220627_new_weep_data\36H_weep26_405N2Sls_488MhcGFP_561Actin_633Obscurin
Date: 21.08.2022, 04.06.2023							processed raw data used as input data files (example):		O:\RGLs\2301431\projects\myofibrillogenesis\Ian_Estabrook\raw_data\20220627_new_weep_data\36H_weep26_405N2Sls_488MhcGFP_561Actin_633Obscurin\C\100x_z25_1_0_decon\Titin_2023_4_15_21_37\'
Data set: weep26-36h APF (used for Fig. 2C)							analysis script:		get_all_intensity_profiles_v4.m
							Algorithm parameters:			orientate_method = 'none'; % used for Fig. 2C
	Length bins									renormalise_method = 'neighbour'; % normalize by maximum of current profile AND its left and right neighbour if they exist; used for all figures
	min [um]	max [um]								linescan_halfwidth = 3; % take linescans of width 2*linescan_halfwidth+1
#sarcomers	0	10	5063
			Normalized x-position: 0...1
			0	0.01	0.02	0.03	0.04	0.05	0.06	0.07	0.08	0.09	0.1	0.11	0.12	0.13	0.14	0.15	0.16	0.17	0.18	0.19	0.2	0.21	0.22	0.23	0.24	0.25	0.26	0.27	0.28	0.29	0.3	0.31	0.32	0.33	0.34	0.35	0.36	0.37	0.38	0.39	0.4	0.41	0.42	0.43	0.44	0.45	0.46
obscurin-mean	0	10	0.2544	0.2544	0.2546	0.2547	0.255	0.2553	0.2557	0.2561	0.2568	0.2576	0.2587	0.26	0.2616	0.2635	0.2659	0.2688	0.2721	0.276	0.2806	0.2858	0.2915	0.2979	0.305	0.3127	0.3211	0.3302	0.3401	0.3509	0.3628	0.3759	0.3906	0.4069	0.4251	0.4453	0.4675	0.4917	0.5178	0.5457	0.5749	0.6052	0.6358	0.6663	0.696	0.724	0.7495	0.7719	0.7903
obscurin-s.d.	0	10	0.1327	0.1329	0.133	0.1332	0.1333	0.1335	0.1336	0.1337	0.1338	0.1339	0.1341	0.1344	0.1349	0.1356	0.1367	0.1382	0.1401	0.1426	0.1458	0.1496	0.1538	0.1583	0.1627	0.1667	0.1699	0.1722	0.1733	0.1734	0.1727	0.1716	0.1702	0.1691	0.1686	0.1688	0.1698	0.1717	0.1744	0.1779	0.1821	0.1868	0.192	0.1975	0.2031	0.2086	0.2137	0.2184	0.2222
actin-mean	0	10	0.8603	0.8582	0.8517	0.841	0.8265	0.8089	0.7887	0.7666	0.7433	0.7195	0.6957	0.6724	0.6499	0.6286	0.6086	0.5901	0.573	0.5575	0.5433	0.5305	0.5188	0.5082	0.4984	0.4894	0.481	0.473	0.4654	0.458	0.4506	0.4433	0.436	0.4286	0.421	0.4134	0.4057	0.3979	0.39	0.3823	0.3746	0.3672	0.36	0.3532	0.3469	0.3412	0.3361	0.3318	0.3282
actin-s.d.	0	10	0.138	0.1378	0.1373	0.1366	0.1358	0.135	0.1342	0.1335	0.1327	0.132	0.1312	0.1303	0.1293	0.1282	0.1269	0.1256	0.1242	0.1227	0.1212	0.1197	0.1183	0.1169	0.1156	0.1144	0.1132	0.1121	0.1111	0.1102	0.1093	0.1084	0.1076	0.107	0.1064	0.106	0.1057	0.1056	0.1057	0.1061	0.1066	0.1073	0.1081	0.109	0.1101	0.1113	0.1126	0.1138	0.1151
myosin-mean	0	10	0.1805	0.1806	0.1813	0.1827	0.1848	0.1877	0.1914	0.196	0.2015	0.2081	0.2157	0.2244	0.2343	0.2454	0.2577	0.2711	0.2857	0.3013	0.3178	0.3351	0.353	0.3713	0.3898	0.4081	0.426	0.4434	0.4601	0.4759	0.4909	0.5052	0.5189	0.5322	0.5453	0.5584	0.572	0.5861	0.601	0.6169	0.6338	0.6518	0.6708	0.6907	0.7112	0.7319	0.7523	0.772	0.7901
myosin-s.d.	0	10	0.1214	0.1209	0.1204	0.1199	0.1195	0.1193	0.1192	0.1193	0.1196	0.1202	0.121	0.1221	0.1235	0.1252	0.1271	0.1293	0.1317	0.1345	0.1376	0.141	0.1445	0.1481	0.1515	0.1545	0.1568	0.1583	0.159	0.1587	0.1577	0.1562	0.1544	0.1527	0.1513	0.1505	0.1502	0.1506	0.1517	0.1536	0.1562	0.1594	0.1633	0.1678	0.1726	0.1776	0.1826	0.1875	0.1919
sallimus-mean	0	10	0.8765	0.872	0.8604	0.842	0.8175	0.7877	0.7536	0.7162	0.6768	0.6363	0.5958	0.5562	0.5181	0.4823	0.4492	0.4191	0.392	0.3681	0.3472	0.3291	0.3138	0.3008	0.2901	0.2812	0.274	0.2684	0.2639	0.2606	0.2581	0.2564	0.2554	0.2549	0.2548	0.2551	0.2558	0.2568	0.2581	0.2596	0.2614	0.2635	0.2656	0.268	0.2705	0.273	0.2754	0.2776	0.2797
sallimus-s.d.	0	10	0.1285	0.1277	0.1261	0.124	0.122	0.1206	0.12	0.1203	0.1211	0.1223	0.1236	0.1246	0.1251	0.125	0.1242	0.1229	0.121	0.1188	0.1163	0.1137	0.1112	0.1087	0.1064	0.1043	0.1026	0.1011	0.0999	0.0989	0.0983	0.0978	0.0974	0.097	0.0968	0.0966	0.0964	0.0963	0.0963	0.0965	0.0969	0.0975	0.0983	0.0995	0.1008	0.1024	0.1041	0.1059	0.1076
[truncated: 59 more columns]

## Sheet: Fig. 3B-40h
Authors: Ian Estabrook, Benjamin Friedrich					FOR INTERNAL USE:		folder raw data:		O:\RGLs\2301431\projects\myofibrillogenesis\Ian_Estabrook\raw_data\20220627_new_weep_data\40H_weep26_405N2Sls_488MhcGFP_561Actin_633Obscurin
Date: 21.08.2022, 09.06.2023							processed raw data used as input data files (example):		O:\RGLs\2301431\projects\myofibrillogenesis\Ian_Estabrook\raw_data\20220627_new_weep_data\40H_weep26_405N2Sls_488MhcGFP_561Actin_633Obscurin\A\100x_z25_1_0_decon\Titin_2023_4_14_14_16\'
Data set: weep26-40h APF (as used for Fig. 2CDF)							analysis script:		get_all_intensity_profiles_v4.m
							Algorithm parameters:			orientate_method = 'none'; % used for Fig. 3B (previously Fig. 2C)
	Length bins									renormalise_method = 'neighbour'; % normalize by maximum of current profile AND its left and right neighbour if they exist; used for all figures
	min [um]	max [um]								linescan_halfwidth = 3; % take linescans of width 2*linescan_halfwidth+1
#sarcomers	0	10	12794
			Normalized x-position: 0...1
			0	0.01	0.02	0.03	0.04	0.05	0.06	0.07	0.08	0.09	0.1	0.11	0.12	0.13	0.14	0.15	0.16	0.17	0.18	0.19	0.2	0.21	0.22	0.23	0.24	0.25	0.26	0.27	0.28	0.29	0.3	0.31	0.32	0.33	0.34	0.35	0.36	0.37	0.38	0.39	0.4	0.41	0.42	0.43	0.44	0.45	0.46
obscurin-mean	0	10	0.2311	0.231	0.2308	0.2305	0.2302	0.2298	0.2293	0.2289	0.2284	0.228	0.2277	0.2275	0.2275	0.2278	0.2283	0.2292	0.2304	0.2322	0.2345	0.2373	0.2408	0.245	0.2497	0.2551	0.2613	0.2682	0.2761	0.2852	0.2957	0.308	0.3224	0.3392	0.3587	0.3812	0.407	0.4362	0.4688	0.5047	0.5435	0.5847	0.6276	0.671	0.7138	0.7546	0.7918	0.824	0.8498
obscurin-s.d.	0	10	0.1532	0.1528	0.1523	0.1519	0.1514	0.1509	0.1504	0.1498	0.1492	0.1486	0.148	0.1474	0.1471	0.147	0.1472	0.1476	0.1482	0.1492	0.1508	0.1532	0.1562	0.1596	0.163	0.166	0.1682	0.1694	0.1696	0.169	0.1679	0.1666	0.1654	0.1643	0.1636	0.1632	0.1634	0.1643	0.1659	0.1683	0.1714	0.1751	0.1792	0.1836	0.188	0.192	0.1956	0.1986	0.201
actin-mean	0	10	0.8875	0.8798	0.8659	0.8467	0.8229	0.7956	0.7661	0.7354	0.7045	0.6743	0.6455	0.6186	0.594	0.5719	0.5524	0.5354	0.5207	0.5082	0.4976	0.4886	0.481	0.4745	0.4688	0.4637	0.4589	0.4544	0.4498	0.445	0.44	0.4347	0.4289	0.4226	0.4159	0.4087	0.401	0.3929	0.3846	0.376	0.3673	0.3586	0.3502	0.3421	0.3345	0.3275	0.3214	0.3161	0.3119
actin-s.d.	0	10	0.1114	0.1116	0.1126	0.1141	0.116	0.1179	0.1197	0.1211	0.1219	0.1223	0.1222	0.1217	0.1211	0.1204	0.1198	0.1193	0.1189	0.1187	0.1187	0.1189	0.1192	0.1196	0.12	0.1203	0.1206	0.1207	0.1207	0.1206	0.1203	0.1199	0.1194	0.1189	0.1185	0.1182	0.118	0.118	0.118	0.1182	0.1185	0.1189	0.1195	0.1202	0.1211	0.1222	0.1235	0.1249	0.1264
myosin-mean	0	10	0.2016	0.2027	0.2048	0.208	0.2122	0.2176	0.2243	0.2324	0.2419	0.2529	0.2655	0.2797	0.2953	0.3123	0.3305	0.3497	0.3696	0.3901	0.4107	0.4312	0.451	0.4701	0.488	0.5046	0.5196	0.533	0.5448	0.5552	0.5643	0.5726	0.5804	0.5879	0.5958	0.6043	0.6138	0.6247	0.6373	0.652	0.6688	0.6879	0.7091	0.7321	0.7567	0.7819	0.807	0.831	0.8529
myosin-s.d.	0	10	0.1465	0.1463	0.1461	0.1459	0.1459	0.146	0.1462	0.1466	0.1471	0.1477	0.1483	0.1489	0.1493	0.1495	0.1494	0.149	0.1483	0.1475	0.1468	0.146	0.1454	0.1449	0.1444	0.1438	0.143	0.1417	0.1401	0.1383	0.1363	0.1346	0.1332	0.1321	0.1315	0.1312	0.1313	0.1319	0.1328	0.1343	0.1362	0.1384	0.1409	0.1436	0.1464	0.1492	0.1519	0.1544	0.1568
sallimus-mean	0	10	0.893	0.8839	0.8587	0.8191	0.7681	0.7091	0.6457	0.5812	0.5184	0.4595	0.406	0.3587	0.3179	0.2834	0.2549	0.2317	0.2132	0.1988	0.1878	0.1795	0.1736	0.1695	0.1668	0.1652	0.1644	0.1642	0.1644	0.1649	0.1655	0.1662	0.167	0.1678	0.1687	0.1697	0.1707	0.1719	0.1732	0.1746	0.1762	0.1779	0.1797	0.1817	0.1838	0.1859	0.1881	0.1902	0.1921
sallimus-s.d.	0	10	0.1232	0.1217	0.1181	0.1139	0.1109	0.11	0.1109	0.1129	0.1149	0.1162	0.1164	0.1155	0.1134	0.1104	0.1069	0.1034	0.1	0.0971	0.0949	0.0933	0.0924	0.092	0.0921	0.0926	0.0932	0.0938	0.0945	0.0952	0.0957	0.0959	0.0959	0.096	0.0961	0.0963	0.0966	0.0969	0.0973	0.0978	0.0984	0.099	0.0998	0.1007	0.1019	0.1033	0.105	0.107	0.1093
[truncated: 61 more columns]
