# Supplementary material for: Muscle growth by sarcomere divisions
Source: Sci Adv. 2025 Jul 9;11(28):eadw9445. doi: 10.1126/sciadv.adw9445 (PMC12239948; doi:10.1126/sciadv.adw9445)
Supplement: Supplementary file 3 — Data S1 to S5 [file sciadv.adw9445_data_s1_to_s5.zip › adw9445_data_s3.xlsx]

## Sheet: Fig. 4A
For Fig. 4A: Mean intensity profiles of long sarcomeres
Authors: Ian Estabrook, Benjamin Friedrich					FOR INTERNAL USE:		folder raw data:		O:\RGLs\2301431\projects\myofibrillogenesis\Ian_Estabrook\raw_data\20220627_new_weep_data\40H_weep26_405N2Sls_488MhcGFP_561Actin_633Obscurin
Date: 21.05.2023, 09.06.2023							processed raw data used as input data files (example):		O:\RGLs\2301431\projects\myofibrillogenesis\Ian_Estabrook\raw_data\20220627_new_weep_data\40H_weep26_405N2Sls_488MhcGFP_561Actin_633Obscurin\A\100x_z25_1_0_decon\Titin_2023_4_14_14_16\'
Data set: weep26-40h APF (as used for Fig. 4ACDE)							analysis script:		get_all_intensity_profiles_v4.m
							local folder:		E:\myofibrillogenesis\get_all_intensity_profiles
							Algorithm parameters:			orientate_method = 'peak_location'; % used for Fig. 4A and 4D (previously Fig. 2D, S2-2)
	Length bins									renormalise_method = 'neighbour'; % normalize by maximum of current profile AND its left and right neighbour if they exist; used for all figures
	min [um]	max [um]								linescan_halfwidth = 3; % take linescans of width 2*linescan_halfwidth+1
#sarcomers	1.8	2.2	9580							Algorithm parameters:			orientate_method = 'peak_location'; % used for Fig. 4A (previoiusly Fig. 2D)
#sarcomers	2.2	2.4	394										renormalise_method = 'neighbour'; % normalize by maximum of current profile AND its left and right neighbour if they exist; used for all figures
#sarcomers	2.4	2.6	120										linescan_halfwidth = 3; % take linescans of width 2*linescan_halfwidth+1
#sarcomers	2.6	3	148
#sarcomers	3	3.4	158
			Normalized x-position: 0...1
			0	0.01	0.02	0.03	0.04	0.05	0.06	0.07	0.08	0.09	0.1	0.11	0.12	0.13	0.14	0.15	0.16	0.17	0.18	0.19	0.2	0.21	0.22	0.23	0.24	0.25	0.26	0.27	0.28	0.29	0.3	0.31	0.32	0.33	0.34	0.35	0.36	0.37	0.38	0.39	0.4	0.41	0.42	0.43	0.44	0.45	0.46
obscurin-mean	1.8	2.2	0.2273	0.2276	0.2278	0.2278	0.2278	0.2277	0.2275	0.2273	0.227	0.2267	0.2265	0.2262	0.226	0.2259	0.2258	0.2259	0.2261	0.2265	0.2272	0.2282	0.2297	0.2317	0.2344	0.2379	0.2425	0.2484	0.2559	0.2651	0.2765	0.2904	0.3072	0.3272	0.3507	0.3781	0.4095	0.445	0.4847	0.5282	0.5749	0.6242	0.6748	0.7254	0.7743	0.8197	0.8598	0.8927	0.9168
obscurin-s.d.	1.8	2.2	0.1553	0.1554	0.1553	0.1551	0.1548	0.1544	0.1541	0.1537	0.1534	0.1532	0.153	0.1529	0.1529	0.153	0.1531	0.1533	0.1533	0.1533	0.1532	0.1529	0.1524	0.1517	0.1509	0.1499	0.1488	0.1478	0.1468	0.146	0.1453	0.1449	0.1448	0.1449	0.1451	0.1456	0.146	0.1464	0.1466	0.1464	0.1457	0.1446	0.1431	0.1414	0.1398	0.1387	0.1383	0.139	0.1405
obscurin-mean	2.2	2.4	0.2129	0.2137	0.2145	0.2152	0.216	0.2168	0.2177	0.2188	0.2201	0.2217	0.2237	0.2263	0.2295	0.2335	0.2384	0.2443	0.2513	0.2596	0.2689	0.2794	0.2913	0.3045	0.3187	0.3341	0.3506	0.368	0.3862	0.405	0.4243	0.444	0.4639	0.484	0.5038	0.5233	0.5425	0.5609	0.5786	0.5953	0.6108	0.6249	0.6373	0.6478	0.6562	0.6621	0.6651	0.665	0.6617
obscurin-s.d.	2.2	2.4	0.1253	0.1257	0.1262	0.1268	0.1277	0.1285	0.1292	0.1298	0.1303	0.1305	0.1309	0.1313	0.1321	0.1332	0.1348	0.1371	0.1398	0.1432	0.1472	0.1519	0.1572	0.1631	0.1694	0.1759	0.1823	0.1885	0.1941	0.199	0.2033	0.2068	0.2096	0.212	0.2138	0.2152	0.2163	0.2171	0.2173	0.217	0.2164	0.2157	0.2153	0.2154	0.2161	0.2176	0.2196	0.2216	0.2231
obscurin-mean	2.4	2.6	0.2196	0.2182	0.217	0.2158	0.2147	0.2138	0.213	0.2125	0.2119	0.212	0.2128	0.2146	0.2172	0.221	0.2265	0.2336	0.2427	0.2537	0.2668	0.2826	0.3007	0.3211	0.3442	0.3693	0.3963	0.4251	0.4551	0.4857	0.5162	0.5461	0.5744	0.6003	0.6231	0.6419	0.6561	0.6653	0.6687	0.6667	0.6593	0.6468	0.6296	0.6085	0.5846	0.5591	0.5327	0.5068	0.4824
obscurin-s.d.	2.4	2.6	0.1278	0.1265	0.1264	0.1269	0.1278	0.1291	0.1305	0.1317	0.1329	0.1343	0.1359	0.138	0.1406	0.144	0.1478	0.1519	0.156	0.1602	0.1641	0.1676	0.171	0.1741	0.1775	0.1813	0.1855	0.1901	0.1953	0.2007	0.2064	0.2123	0.2181	0.2241	0.2298	0.2356	0.2414	0.2478	0.2543	0.2605	0.2666	0.2713	0.2736	0.2729	0.269	0.2619	0.2519	0.2402	0.2274
obscurin-mean	2.6	3	0.2971	0.2941	0.2909	0.2876	0.2842	0.2805	0.2769	0.273	0.2696	0.2664	0.2638	0.2622	0.2617	0.2627	0.266	0.2718	0.2804	0.2923	0.3082	0.3282	0.3525	0.3813	0.4148	0.4526	0.4939	0.538	0.5833	0.6281	0.6706	0.7088	0.74	0.7628	0.7759	0.7784	0.7698	0.7513	0.7241	0.6898	0.6506	0.6088	0.5662	0.5245	0.4848	0.4483	0.4154	0.3867	0.3623
obscurin-s.d.	2.6	3	0.1781	0.1749	0.1722	0.1701	0.1683	0.1664	0.1645	0.1622	0.1597	0.1568	0.1538	0.1515	0.1498	0.1496	0.1511	0.1543	0.159	0.1652	0.1724	0.1802	0.1889	0.1982	0.2072	0.2166	0.2251	0.2324	0.2381	0.242	0.2441	0.2454	0.2464	0.2473	0.2485	0.2503	0.2522	0.2546	0.2571	0.2593	0.2604	0.2595	0.2564	0.2508	0.2432	0.2339	0.2235	0.2123	0.2012
obscurin-mean	3	3.4	0.3144	0.3198	0.3233	0.3245	0.3235	0.3206	0.3162	0.3106	0.3042	0.2978	0.2922	0.2879	0.2861	0.2879	0.2946	0.3077	0.3288	0.3587	0.3981	0.4473	0.5051	0.5695	0.6375	0.7049	0.7674	0.82	0.8592	0.8817	0.8855	0.8707	0.8386	0.7914	0.733	0.6675	0.5993	0.5323	0.4692	0.413	0.3647	0.3245	0.2924	0.2677	0.2495	0.2368	0.2284	0.2234	0.221
obscurin-s.d.	3	3.4	0.2079	0.2125	0.2153	0.2162	0.2158	0.2139	0.211	0.2066	0.2003	0.1922	0.1827	0.1727	0.1623	0.1532	0.1464	0.1449	0.1506	0.1642	0.1847	0.2086	0.232	0.2504	0.2604	0.2598	0.2487	0.2305	0.211	0.1988	0.2009	0.2163	0.2382	0.2584	0.2714	0.2742	0.2676	0.2527	0.2319	0.2084	0.1842	0.1615	0.1422	0.1276	0.1182	0.1138	0.1135	0.1161	0.12
actin-mean	1.8	2.2	0.901	0.89	0.8728	0.8502	0.8231	0.7928	0.7605	0.7273	0.6944	0.6627	0.6328	0.6054	0.5807	0.5589	0.54	0.5239	0.5104	0.4991	0.4899	0.4822	0.4758	0.4705	0.4658	0.4615	0.4573	0.453	0.4485	0.4436	0.4382	0.4321	0.4254	0.418	0.41	0.4013	0.3921	0.3825	0.3725	0.3624	0.3522	0.3423	0.3327	0.3237	0.3154	0.308	0.3016	0.2965	0.2926
actin-s.d.	1.8	2.2	0.1014	0.1019	0.1028	0.1041	0.1054	0.1066	0.1077	0.1085	0.1091	0.1096	0.1098	0.11	0.1102	0.1103	0.1105	0.1108	0.1111	0.1114	0.1118	0.1122	0.1125	0.1129	0.1131	0.1133	0.1135	0.1135	0.1134	0.1133	0.1131	0.1128	0.1124	0.112	0.1116	0.1112	0.1108	0.1104	0.1101	0.1099	0.1097	0.1097	0.1098	0.1099	0.1101	0.1105	0.1109	0.1114	0.1118
actin-mean	2.2	2.4	0.8989	0.8917	0.8768	0.8549	0.8273	0.7953	0.7606	0.7246	0.6889	0.6544	0.6221	0.5926	0.5662	0.5431	0.523	0.5058	0.4912	0.4786	0.4678	0.4582	0.4496	0.4416	0.4341	0.4267	0.4193	0.4118	0.4042	0.3963	0.3884	0.3803	0.3721	0.3638	0.3556	0.3476	0.3398	0.3322	0.3251	0.3183	0.3121	0.3064	0.3014	0.297	0.2932	0.2901	0.2877	0.2861	0.2851
actin-s.d.	2.2	2.4	0.1001	0.0997	0.1004	0.1019	0.104	0.1062	0.1083	0.1101	0.1116	0.1126	0.1134	0.1139	0.1142	0.1143	0.1143	0.1142	0.114	0.1138	0.1136	0.1132	0.1126	0.1119	0.111	0.11	0.1088	0.1074	0.106	0.1046	0.1032	0.1018	0.1004	0.0991	0.0978	0.0966	0.0954	0.0943	0.0933	0.0924	0.0916	0.091	0.0905	0.0903	0.0902	0.0903	0.0905	0.0908	0.0912
actin-mean	2.4	2.6	0.8854	0.8813	0.8678	0.8464	0.8181	0.7848	0.7487	0.7115	0.6754	0.6417	0.6111	0.5846	0.5619	0.5429	0.5275	0.515	0.5047	0.4961	0.4884	0.4811	0.4738	0.466	0.4575	0.4483	0.4383	0.4274	0.416	0.4044	0.3928	0.3813	0.3702	0.3599	0.3503	0.3418	0.3346	0.3285	0.3238	0.3203	0.318	0.3168	0.3166	0.3173	0.3187	0.3206	0.323	0.3256	0.3282
actin-s.d.	2.4	2.6	0.122	0.1245	0.1274	0.13	0.1317	0.1322	0.1315	0.1301	0.1286	0.1278	0.1276	0.1281	0.1297	0.1319	0.1346	0.1374	0.1402	0.1431	0.1456	0.1477	0.1492	0.1499	0.1497	0.1488	0.1472	0.1449	0.1421	0.1386	0.1348	0.1307	0.1266	0.1224	0.1184	0.1147	0.1116	0.1091	0.1074	0.1064	0.1062	0.1067	0.1077	0.1087	0.1101	0.1116	0.1131	0.1145	0.1156
actin-mean	2.6	3	0.8745	0.8676	0.8495	0.822	0.7875	0.7485	0.7086	0.6698	0.6342	0.6032	0.5774	0.5569	0.5411	0.5293	0.5213	0.516	0.5122	0.5094	0.5072	0.5048	0.5018	0.4981	0.4936	0.4881	0.4818	0.4747	0.4669	0.4588	0.4506	0.4428	0.4354	0.4291	0.4238	0.4197	0.4168	0.4149	0.4142	0.4146	0.4159	0.4179	0.4206	0.4237	0.4271	0.4307	0.4345	0.4383	0.4421
actin-s.d.	2.6	3	0.1109	0.1135	0.118	0.1233	0.1274	0.1297	0.1301	0.1287	0.1269	0.125	0.1241	0.1244	0.1257	0.1283	0.1316	0.1357	0.1402	0.1449	0.1492	0.1534	0.1569	0.1598	0.1623	0.164	0.1653	0.1659	0.1659	0.1652	0.1641	0.1627	0.1613	0.1601	0.159	0.1586	0.1584	0.1582	0.1577	0.1568	0.1555	0.1538	0.1515	0.1491	0.1467	0.1445	0.1429	0.1417	0.1409
actin-mean	3	3.4	0.8916	0.8804	0.8532	0.8133	0.7654	0.7138	0.6628	0.6161	0.5751	0.541	0.514	0.4931	0.4771	0.4645	0.454	0.4447	0.4354	0.4258	0.4155	0.4045	0.3933	0.3822	0.372	0.3633	0.3567	0.3528	0.3519	0.3542	0.3597	0.3683	0.3795	0.393	0.408	0.4237	0.44	0.4559	0.4713	0.4855	0.4986	0.5104	0.5215	0.5326	0.5441	0.5561	0.5692	0.5831	0.5977
actin-s.d.	3	3.4	0.1141	0.1153	0.119	0.1229	0.1254	0.1256	0.1241	0.1213	0.1184	0.1163	0.1147	0.1141	0.1143	0.1146	0.1147	0.1147	0.1147	0.1146	0.1146	0.1147	0.1155	0.1166	0.1183	0.121	0.1243	0.1278	0.1317	0.1355	0.1388	0.1412	0.1428	0.1438	0.1444	0.1452	0.1466	0.1487	0.1511	0.153	0.1541	0.154	0.1534	0.1532	0.1541	0.1574	0.1628	0.1697	0.177
myosin-mean	1.8	2.2	0.1932	0.1947	0.1972	0.2008	0.2055	0.2115	0.2188	0.2277	0.2382	0.2505	0.2645	0.2802	0.2976	0.3165	0.3366	0.3577	0.3792	0.4009	0.4223	0.4429	0.4624	0.4805	0.4971	0.5119	0.525	0.5366	0.5467	0.5558	0.564	0.5719	0.5798	0.5881	0.5975	0.6082	0.6209	0.6357	0.653	0.673	0.6958	0.721	0.7485	0.7774	0.807	0.8361	0.8635	0.8878	0.9077
myosin-s.d.	1.8	2.2	0.1454	0.1452	0.145	0.1447	0.1444	0.1441	0.1439	0.1436	0.1434	0.1433	0.1431	0.1428	0.1424	0.1419	0.1412	0.1403	0.1392	0.1379	0.1365	0.1349	0.1332	0.1315	0.1298	0.1282	0.1266	0.1252	0.1239	0.1228	0.1219	0.1211	0.1205	0.12	0.1197	0.1195	0.1195	0.1196	0.1199	0.1201	0.1204	0.1205	0.1204	0.12	0.1195	0.1187	0.118	0.1175	0.1174
myosin-mean	2.2	2.4	0.1777	0.1793	0.1822	0.1866	0.1924	0.1999	0.209	0.22	0.233	0.248	0.2651	0.2841	0.3049	0.3273	0.3509	0.3756	0.4007	0.4261	0.4513	0.4759	0.4997	0.5224	0.5438	0.564	0.5828	0.6003	0.6165	0.6312	0.6448	0.6571	0.6683	0.6786	0.6879	0.6964	0.7042	0.7112	0.7176	0.7236	0.7293	0.7346	0.7395	0.7441	0.7481	0.7513	0.7537	0.755	0.7548
myosin-s.d.	2.2	2.4	0.1043	0.1058	0.1075	0.1092	0.1108	0.1125	0.1141	0.1159	0.1177	0.1194	0.1212	0.1229	0.1246	0.1265	0.128	0.1296	0.1311	0.1326	0.1339	0.1352	0.1365	0.1378	0.1391	0.1405	0.142	0.1437	0.1455	0.1471	0.1488	0.1504	0.1518	0.1531	0.1539	0.1545	0.1552	0.1554	0.1553	0.155	0.1545	0.154	0.1537	0.1538	0.1541	0.1553	0.157	0.1587	0.1606
myosin-mean	2.4	2.6	0.2139	0.2138	0.2156	0.2193	0.2247	0.2322	0.2415	0.2528	0.2662	0.2816	0.2992	0.3185	0.3393	0.3612	0.3838	0.4069	0.43	0.4528	0.4751	0.497	0.5181	0.5388	0.559	0.579	0.5986	0.6177	0.6363	0.6541	0.6708	0.6861	0.6995	0.7107	0.7196	0.726	0.7294	0.73	0.7279	0.7227	0.7148	0.7047	0.6926	0.679	0.6647	0.6503	0.636	0.6231	0.6115
myosin-s.d.	2.4	2.6	0.1389	0.1391	0.1406	0.1431	0.1459	0.1491	0.1518	0.1535	0.1545	0.1542	0.1531	0.1512	0.1491	0.1471	0.1455	0.1442	0.1435	0.1436	0.1445	0.1459	0.1482	0.1512	0.1548	0.1589	0.1631	0.1672	0.1707	0.174	0.1765	0.1781	0.1798	0.1817	0.1841	0.1874	0.1916	0.1965	0.2018	0.2064	0.2099	0.2118	0.2116	0.21	0.207	0.203	0.1986	0.1942	0.1903
myosin-mean	2.6	3	0.2576	0.2587	0.2618	0.267	0.2744	0.2841	0.2964	0.3114	0.3291	0.3488	0.3701	0.3925	0.4153	0.4381	0.4597	0.4804	0.4994	0.517	0.5337	0.5498	0.5658	0.5821	0.5993	0.6174	0.6366	0.6565	0.6772	0.6975	0.7168	0.7342	0.7483	0.7583	0.7636	0.7634	0.7578	0.7476	0.7335	0.7162	0.6975	0.6782	0.6593	0.6416	0.6256	0.6112	0.5987	0.5881	0.5791
myosin-s.d.	2.6	3	0.1472	0.147	0.1472	0.1475	0.1478	0.1488	0.1499	0.151	0.1523	0.1529	0.1529	0.152	0.1507	0.1496	0.1487	0.1487	0.1495	0.1511	0.1535	0.1567	0.1612	0.1665	0.1725	0.1785	0.1843	0.1888	0.1922	0.1947	0.1962	0.1978	0.1998	0.2015	0.2032	0.2041	0.2044	0.2045	0.2045	0.2042	0.2037	0.2026	0.2009	0.1987	0.1959	0.1933	0.1911	0.1898	0.1894
myosin-mean	3	3.4	0.2449	0.2502	0.2582	0.2692	0.2834	0.3016	0.3239	0.3503	0.3803	0.4126	0.4461	0.479	0.5102	0.5382	0.5633	0.5857	0.6067	0.6277	0.6504	0.6758	0.7046	0.7364	0.7697	0.8025	0.8317	0.8545	0.8689	0.8734	0.8675	0.8517	0.8275	0.7963	0.7595	0.7196	0.6783	0.6372	0.598	0.5615	0.5284	0.499	0.4731	0.4506	0.4311	0.4142	0.3996	0.3869	0.3759
myosin-s.d.	3	3.4	0.1605	0.1634	0.1646	0.1643	0.1632	0.162	0.1617	0.1623	0.1636	0.1648	0.1652	0.164	0.161	0.1563	0.1503	0.1439	0.1381	0.1335	0.1312	0.1316	0.1352	0.1416	0.1491	0.1553	0.1582	0.1569	0.1531	0.1504	0.1532	0.1627	0.176	0.1888	0.1973	0.1992	0.1953	0.1868	0.1756	0.1644	0.1546	0.1475	0.1437	0.1432	0.1455	0.1501	0.1561	0.1629	0.1697
sallimus-mean	1.8	2.2	0.8985	0.8889	0.8629	0.8223	0.7701	0.7097	0.6447	0.5785	0.5142	0.4541	0.3997	0.3517	0.3106	0.2759	0.2474	0.2242	0.2058	0.1914	0.1802	0.1718	0.1656	0.1612	0.1582	0.1562	0.155	0.1544	0.1542	0.1544	0.1548	0.1554	0.1561	0.1569	0.1578	0.1589	0.1601	0.1615	0.1631	0.1649	0.1669	0.169	0.1712	0.1736	0.1761	0.1785	0.1809	0.183	0.185
sallimus-s.d.	1.8	2.2	0.1153	0.1144	0.1114	0.107	0.1024	0.0988	0.0968	0.0963	0.0966	0.097	0.0971	0.0963	0.0947	0.0925	0.0898	0.087	0.0842	0.0818	0.0799	0.0786	0.0779	0.0776	0.0778	0.0782	0.0789	0.0796	0.0803	0.081	0.0816	0.082	0.0824	0.0828	0.0831	0.0833	0.0836	0.084	0.0845	0.0852	0.086	0.0869	0.0881	0.0894	0.0908	0.0923	0.0938	0.0952	0.0966
sallimus-mean	2.2	2.4	0.8838	0.8747	0.8473	0.804	0.7489	0.6861	0.6198	0.5538	0.491	0.4338	0.3832	0.3396	0.3029	0.2725	0.248	0.2283	0.2129	0.201	0.1918	0.1849	0.1797	0.1758	0.1727	0.1702	0.1682	0.1665	0.165	0.1637	0.1625	0.1615	0.1607	0.1602	0.1599	0.1598	0.1601	0.1608	0.1618	0.163	0.1645	0.1662	0.1682	0.1703	0.1724	0.1746	0.1767	0.1785	0.18
sallimus-s.d.	2.2	2.4	0.1324	0.1298	0.1235	0.1152	0.1078	0.1035	0.1031	0.1057	0.1094	0.1123	0.1136	0.113	0.1106	0.1069	0.1029	0.0989	0.0955	0.093	0.0911	0.0899	0.0891	0.0884	0.0876	0.0867	0.0853	0.0836	0.0814	0.0791	0.0768	0.0745	0.0723	0.0706	0.0693	0.0684	0.068	0.068	0.0685	0.0694	0.0705	0.0717	0.073	0.0743	0.0756	0.0766	0.0775	0.0782	0.0786
sallimus-mean	2.4	2.6	0.8747	0.8648	0.8331	0.7832	0.7203	0.6504	0.5789	0.5107	0.449	0.3952	0.3507	0.3148	0.2871	0.2664	0.2515	0.2415	0.2351	0.2313	0.2295	0.2287	0.2285	0.2283	0.228	0.2272	0.2257	0.2237	0.2212	0.2183	0.2152	0.2118	0.2088	0.2058	0.2031	0.2002	0.1975	0.1949	0.1923	0.19	0.1876	0.1855	0.1838	0.1822	0.1812	0.1805	0.1805	0.1812	0.1825
sallimus-s.d.	2.4	2.6	0.1315	0.1298	0.1235	0.1152	0.1082	0.1045	0.1047	0.1065	0.1086	0.1106	0.1116	0.1125	0.114	0.1166	0.1204	0.1248	0.1292	0.1333	0.1362	0.1379	0.1387	0.1383	0.1374	0.1364	0.1354	0.1344	0.1326	0.1302	0.127	0.123	0.1187	0.1146	0.1111	0.1079	0.105	0.1018	0.0979	0.0942	0.09	0.086	0.0823	0.0792	0.0775	0.0768	0.0776	0.0795	0.0823
sallimus-mean	2.6	3	0.8967	0.8797	0.8329	0.7628	0.6793	0.5921	0.5089	0.4352	0.3734	0.3246	0.2875	0.2607	0.2423	0.2308	0.2246	0.223	0.2243	0.2277	0.2327	0.2388	0.2453	0.2522	0.259	0.2656	0.2721	0.2782	0.2838	0.2889	0.293	0.296	0.298	0.2983	0.297	0.2942	0.2898	0.2839	0.2769	0.269	0.2606	0.2523	0.2445	0.2375	0.2315	0.2267	0.2232	0.221	0.2203
sallimus-s.d.	2.6	3	0.1148	0.112	0.1061	0.0998	0.0959	0.0948	0.0959	0.0979	0.0994	0.1009	0.1027	0.1052	0.1087	0.1138	0.1201	0.1268	0.1334	0.1391	0.1441	0.1479	0.1505	0.1526	0.1539	0.1541	0.1542	0.1538	0.153	0.1523	0.152	0.1519	0.1524	0.1534	0.1544	0.1549	0.1545	0.1523	0.1486	0.1443	0.1393	0.1339	0.1283	0.1223	0.1161	0.1105	0.106	0.1032	0.1022
sallimus-mean	3	3.4	0.8988	0.8758	0.8151	0.7271	0.626	0.5252	0.4339	0.3575	0.2971	0.2519	0.2196	0.1974	0.1827	0.1733	0.1678	0.1647	0.1636	0.1637	0.1649	0.1673	0.1706	0.1749	0.1803	0.1869	0.1941	0.2022	0.2108	0.2196	0.2282	0.2366	0.2443	0.2514	0.2578	0.2633	0.2681	0.2726	0.2763	0.2799	0.2831	0.2862	0.2905	0.2965	0.3052	0.3178	0.3344	0.3555	0.3802
sallimus-s.d.	3	3.4	0.1169	0.1136	0.1083	0.1052	0.1061	0.1076	0.1067	0.1023	0.0953	0.0881	0.0813	0.0764	0.0733	0.0716	0.0705	0.0693	0.0681	0.0674	0.0676	0.0691	0.0722	0.0767	0.0822	0.0887	0.0961	0.1044	0.113	0.1214	0.1288	0.1349	0.1396	0.1436	0.1475	0.1515	0.1564	0.1618	0.167	0.171	0.1723	0.1704	0.1669	0.164	0.1636	0.1677	0.1771	0.1916	0.2102
[truncated: 54 more columns]

## Sheet: Fig. 4C
For Fig. 4C: Distances between peaks in mean profiles of long sarcomers
Authors: Ian Estabrook, Benjamin Friedrich					FOR INTERNAL USE:		folder raw data:		O:\RGLs\2301431\projects\myofibrillogenesis\Ian_Estabrook\raw_data\20220627_new_weep_data\40H_weep26_405N2Sls_488MhcGFP_561Actin_633Obscurin
Date: 21.08.2022, 29.05.2023							processed raw data used as input data files (example):		O:\RGLs\2301431\projects\myofibrillogenesis\Ian_Estabrook\raw_data\20220627_new_weep_data\40H_weep26_405N2Sls_488MhcGFP_561Actin_633Obscurin\A\100x_z25_1_0_decon\Titin_2023_4_14_14_16\'
Data set: weep26-40h APF (as used for Fig. 4ACDE)							analysis script:		get_all_intensity_profiles_v4.m
Length bins		Mean sarcomere length	Sallimus peaks				Obscurin peaks					S1-M2	M1-S2	Z1-M1	Z2-M2	myosin peaks				actin peaks
min [um]	max [um]	[um]	relative positions		absolute positions [um]		`		absolute positions [um]			[um]	[um]	[um]	[um]	relative positions		absolute positions [um]		relative positions	absolute positions [um]
1.8	2	1.9	0.5		0.95		0.48		0.912					0.912	0.988	0.49		0.931
2	2.2	2.1					0.48		1.008					1.008	1.092	0.48		1.008
2.2	2.4	2.3					0.44		1.012					1.012	1.288	0.45		1.035
2.4	2.6	2.5	0.22	0.75	0.55	1.875	0.36	0.63	0.9	1.575		-0.3	-0.35	0.9	0.925	0.35	0.63	0.875	1.575
2.6	2.8	2.7	0.27	0.71	0.729	1.917	0.34	0.66	0.918	1.782		-0.135	-0.189	0.918	0.918	0.34	0.64	0.918	1.728	0.74	1.998
2.8	3	2.9	0.33	0.64	0.957	1.856	0.32	0.67	0.928	1.943		0.087	0.029	0.928	0.957	0.32	0.76	0.928	2.204	0.62	1.798
3	3.2	3.1	0.36	0.6	1.116	1.86	0.29	0.71	0.899	2.201		0.341	0.217	0.899	0.899	0.29	0.74	0.899	2.294	0.59	1.829
3.2	3.4	3.3	0.51	0.51	1.683	1.683	0.26	0.75	0.858	2.475		0.792	0.825	0.858	0.825	0.26	0.75	0.858	2.475	0.51	1.683
3.4	3.6	3.5	0.51	0.51	1.785	1.785	0.25	0.75	0.875	2.625		0.84	0.91	0.875	0.875	0.26	0.75	0.91	2.625	0.51	1.785
					S2	S1			M1	M2		Note: Distances S1M1 and S2M2 for Sallimus peaks have either plus- or minus sign, indicating the relative position of peaks (Negative S1M1 implies that Sallimus peak S1 is to the left of myosin peak M1, while positive S1M1 implies that Sallius peak S1 is to the right of the myosin peak M1; mutatis mutandis for S2M2)

## Sheet: Fig. 4D
Authors: Ian Estabrook, Benjamin Friedrich					FOR INTERNAL USE:		folder raw data:		O:\RGLs\2301431\projects\myofibrillogenesis\Ian_Estabrook\raw_data\20220627_new_weep_data\40H_weep26_405N2Sls_488MhcGFP_561Actin_633Obscurin
Date: 21.08.2022, 20.06.2023							processed raw data used as input data files (example):		O:\RGLs\2301431\projects\myofibrillogenesis\Ian_Estabrook\raw_data\20220627_new_weep_data\40H_weep26_405N2Sls_488MhcGFP_561Actin_633Obscurin\A\100x_z25_1_0_decon\Titin_2023_4_14_14_16\'
Data set: weep26-40h APF (as used for Fig. 4ACDE)							analysis script:		plot_intensity_profiles_left_right_neighbors.m
							Algorithm parameters:			orientate_method = 'peak_location'; % used for Fig. 4A (previously 2C)
	Length bins									renormalise_method = 'neighbour'; % normalize by maximum of current profile AND its left and right neighbour if they exist; used for all figures
	min [um]	max [um]								linescan_halfwidth = 3; % take linescans of width 2*linescan_halfwidth+1
#sarcomers	2.4	3	118
	left neighbors		118
	right neighbors		118
			Normalized x-position: 0...1
			0	0.01	0.02	0.03	0.04	0.05	0.06	0.07	0.08	0.09	0.1	0.11	0.12	0.13	0.14	0.15	0.16	0.17	0.18	0.19	0.2	0.21	0.22	0.23	0.24	0.25	0.26	0.27	0.28	0.29	0.3	0.31	0.32	0.33	0.34	0.35	0.36	0.37	0.38	0.39	0.4	0.41	0.42	0.43	0.44	0.45	0.46
obscurin-mean	2.4	3	0.21	0.2081	0.2065	0.2053	0.2045	0.2041	0.2041	0.2045	0.2054	0.2071	0.2096	0.2131	0.2176	0.2236	0.2314	0.2412	0.2529	0.2669	0.2834	0.3025	0.3242	0.3484	0.3752	0.4038	0.4338	0.4648	0.4957	0.5253	0.5531	0.578	0.5982	0.6136	0.6235	0.6274	0.6251	0.6172	0.6038	0.586	0.5645	0.5404	0.5145	0.4878	0.4611	0.4351	0.4104	0.3879	0.3679
obscurin-s.d.	2.4	3	0.1301	0.1267	0.1244	0.123	0.1223	0.1219	0.1216	0.1217	0.1221	0.1226	0.1238	0.126	0.1286	0.132	0.136	0.1401	0.1445	0.1491	0.1534	0.1572	0.1606	0.1641	0.1679	0.1722	0.1771	0.183	0.1898	0.1967	0.2037	0.2109	0.2179	0.2241	0.2294	0.234	0.2377	0.2412	0.2445	0.2476	0.2504	0.2523	0.252	0.249	0.2433	0.2349	0.2241	0.2117	0.199
actin-mean	2.4	3	0.8601	0.8554	0.8403	0.8164	0.7853	0.7492	0.7111	0.6728	0.6363	0.603	0.5734	0.5482	0.5272	0.5099	0.4961	0.4852	0.4763	0.4688	0.4624	0.4564	0.4505	0.4442	0.4375	0.43	0.4218	0.4128	0.4029	0.3926	0.3822	0.3718	0.3618	0.3527	0.3445	0.3376	0.3321	0.3282	0.3259	0.3248	0.3252	0.3265	0.3288	0.3316	0.3349	0.3386	0.3426	0.3467	0.3507
actin-s.d.	2.4	3	0.1069	0.1119	0.1168	0.1213	0.1243	0.1256	0.1252	0.1231	0.1203	0.1172	0.1143	0.1122	0.1113	0.1114	0.1124	0.1143	0.1165	0.1193	0.1224	0.1255	0.1284	0.1312	0.1341	0.1363	0.1381	0.1392	0.1395	0.1389	0.1372	0.135	0.1324	0.1299	0.1279	0.1268	0.127	0.1282	0.1301	0.1325	0.135	0.1372	0.139	0.14	0.1407	0.1412	0.1416	0.1423	0.1428
myosin-mean	2.4	3	0.1907	0.1903	0.1919	0.1957	0.2018	0.2101	0.2208	0.2342	0.25	0.268	0.2878	0.3092	0.3317	0.3549	0.3782	0.4015	0.4246	0.4473	0.4698	0.4923	0.5143	0.5363	0.5582	0.5799	0.601	0.6214	0.6407	0.6584	0.6744	0.6878	0.6979	0.7046	0.7077	0.7069	0.7022	0.6944	0.6838	0.6706	0.6562	0.6409	0.6253	0.6098	0.5949	0.5805	0.5672	0.5551	0.5442
myosin-s.d.	2.4	3	0.1123	0.111	0.1103	0.1104	0.111	0.1125	0.1149	0.1174	0.1202	0.1226	0.1243	0.1254	0.1256	0.1251	0.1241	0.1231	0.1226	0.1232	0.1249	0.1281	0.1329	0.1389	0.1454	0.1519	0.1582	0.1639	0.1689	0.1738	0.1785	0.1831	0.1875	0.191	0.1937	0.1952	0.1952	0.1947	0.194	0.1934	0.1929	0.1927	0.1925	0.192	0.1908	0.1889	0.1865	0.1838	0.181
sallimus-mean	2.4	3	0.8755	0.8631	0.8253	0.7671	0.6952	0.6176	0.5409	0.4698	0.4075	0.3552	0.3126	0.2792	0.2541	0.2357	0.223	0.2153	0.2111	0.2095	0.2103	0.2124	0.2153	0.2185	0.2217	0.2242	0.2264	0.2279	0.2286	0.2282	0.2271	0.2249	0.2222	0.2189	0.2152	0.2114	0.2077	0.2045	0.2016	0.1991	0.1972	0.1956	0.1945	0.1937	0.1932	0.193	0.1936	0.195	0.197
sallimus-s.d.	2.4	3	0.8755	0.8631	0.8253	0.7671	0.6952	0.6176	0.5409	0.4698	0.4075	0.3552	0.3126	0.2792	0.2541	0.2357	0.223	0.2153	0.2111	0.2095	0.2103	0.2124	0.2153	0.2185	0.2217	0.2242	0.2264	0.2279	0.2286	0.2282	0.2271	0.2249	0.2222	0.2189	0.2152	0.2114	0.2077	0.2045	0.2016	0.1991	0.1972	0.1956	0.1945	0.1937	0.1932	0.193	0.1936	0.195	0.197
obscurin-mean	left neighbors		0.2113	0.2115	0.2116	0.2117	0.2118	0.2119	0.2121	0.2122	0.2123	0.2127	0.2132	0.2139	0.215	0.2165	0.2181	0.2201	0.2225	0.2252	0.2285	0.2323	0.2367	0.2415	0.2468	0.2526	0.2587	0.2653	0.2726	0.2808	0.2898	0.2998	0.3115	0.325	0.3409	0.3596	0.3816	0.4075	0.4377	0.472	0.5102	0.5517	0.5963	0.643	0.6905	0.737	0.7815	0.8217	0.8566
obscurin-s.d.	left neighbors		0.131	0.131	0.1313	0.1316	0.132	0.1325	0.1331	0.1338	0.1345	0.1356	0.1365	0.1376	0.139	0.1405	0.1421	0.1439	0.1461	0.149	0.1529	0.1577	0.1632	0.1692	0.1751	0.1803	0.1847	0.1885	0.1915	0.1941	0.1954	0.1948	0.1914	0.1853	0.1774	0.169	0.162	0.1577	0.1565	0.1583	0.163	0.1693	0.1762	0.1834	0.1897	0.1949	0.1983	0.2	0.2004
actin-mean	left neighbors		0.8979	0.8948	0.8852	0.8694	0.8483	0.8228	0.7942	0.7638	0.7327	0.7019	0.6721	0.6442	0.6186	0.5954	0.5748	0.5568	0.5412	0.5278	0.5166	0.5071	0.499	0.4921	0.486	0.4807	0.4757	0.471	0.4661	0.4612	0.4561	0.4507	0.4449	0.4385	0.4316	0.4241	0.416	0.4074	0.3982	0.3887	0.379	0.369	0.3591	0.3493	0.3399	0.331	0.3229	0.3157	0.3097
actin-s.d.	left neighbors		0.0977	0.0968	0.0971	0.0988	0.1013	0.1044	0.1074	0.1099	0.1118	0.1128	0.1131	0.1124	0.1112	0.1097	0.1081	0.1066	0.1053	0.1045	0.1044	0.1044	0.1048	0.1054	0.1062	0.1072	0.108	0.1085	0.1089	0.1091	0.1092	0.1093	0.1094	0.1095	0.1099	0.1102	0.1108	0.1117	0.1127	0.1136	0.1145	0.1151	0.1154	0.1153	0.1148	0.114	0.113	0.1119	0.1111
myosin-mean	left neighbors		0.1836	0.1836	0.1847	0.1869	0.1902	0.1951	0.2015	0.2096	0.2193	0.2308	0.244	0.259	0.2757	0.294	0.3134	0.3338	0.3552	0.3768	0.3985	0.4197	0.4402	0.4594	0.4769	0.4928	0.5069	0.5189	0.5289	0.5373	0.5443	0.5503	0.5556	0.561	0.567	0.5742	0.583	0.5942	0.6079	0.6244	0.6436	0.6656	0.6903	0.7171	0.7453	0.7739	0.8023	0.8292	0.8532
myosin-s.d.	left neighbors		0.126	0.1251	0.1241	0.1229	0.1218	0.1208	0.1203	0.1204	0.1212	0.1226	0.1245	0.1267	0.129	0.1314	0.1334	0.1352	0.1364	0.137	0.137	0.1367	0.136	0.1352	0.134	0.1328	0.1313	0.1297	0.1282	0.1266	0.124	0.1206	0.1165	0.1124	0.109	0.1068	0.1061	0.1071	0.1094	0.1128	0.1174	0.1227	0.1285	0.1343	0.1398	0.1446	0.1486	0.1518	0.1541
sallimus-mean	left neighbors		0.8984	0.8904	0.8661	0.8274	0.7769	0.7186	0.6559	0.5924	0.5306	0.4729	0.4203	0.3738	0.3335	0.2994	0.2711	0.2479	0.2292	0.2142	0.2026	0.1936	0.1866	0.1813	0.1774	0.1746	0.1724	0.1709	0.1698	0.1689	0.1683	0.1679	0.1678	0.1679	0.1684	0.1691	0.17	0.1713	0.1725	0.1738	0.1752	0.1769	0.1786	0.1804	0.1824	0.1846	0.1867	0.1887	0.1905
sallimus-s.d.	left neighbors		0.8984	0.8904	0.8661	0.8274	0.7769	0.7186	0.6559	0.5924	0.5306	0.4729	0.4203	0.3738	0.3335	0.2994	0.2711	0.2479	0.2292	0.2142	0.2026	0.1936	0.1866	0.1813	0.1774	0.1746	0.1724	0.1709	0.1698	0.1689	0.1683	0.1679	0.1678	0.1679	0.1684	0.1691	0.17	0.1713	0.1725	0.1738	0.1752	0.1769	0.1786	0.1804	0.1824	0.1846	0.1867	0.1887	0.1905
obscurin-mean	right neighbors		0.2734	0.2757	0.278	0.2801	0.282	0.2838	0.2851	0.286	0.2868	0.2874	0.2879	0.2885	0.2891	0.2899	0.2908	0.2919	0.2931	0.2942	0.2954	0.2966	0.2981	0.2999	0.302	0.3046	0.3082	0.3126	0.3176	0.3236	0.3305	0.3387	0.3483	0.3597	0.3734	0.3896	0.4088	0.4313	0.4572	0.4867	0.5193	0.5549	0.593	0.6326	0.6731	0.7125	0.7499	0.7841	0.8135
obscurin-s.d.	right neighbors		0.1598	0.1603	0.161	0.1619	0.1626	0.1629	0.1624	0.1613	0.1597	0.1582	0.1571	0.1568	0.1576	0.1597	0.1625	0.166	0.1698	0.1732	0.176	0.1779	0.1789	0.1792	0.1788	0.1785	0.1788	0.1795	0.1805	0.1811	0.1803	0.1783	0.1757	0.1727	0.1704	0.169	0.1684	0.1686	0.1697	0.1715	0.1742	0.1779	0.1824	0.1876	0.1934	0.1992	0.2048	0.2094	0.2131
actin-mean	right neighbors		0.8171	0.8133	0.804	0.7895	0.7708	0.7484	0.7239	0.6978	0.6712	0.6448	0.6196	0.5959	0.5743	0.5548	0.5376	0.5227	0.5099	0.4992	0.4901	0.4826	0.4764	0.4711	0.4666	0.4625	0.4588	0.4553	0.4517	0.448	0.4443	0.4404	0.436	0.4312	0.426	0.4204	0.4144	0.4079	0.401	0.3938	0.3863	0.3787	0.3709	0.3633	0.3561	0.3494	0.3434	0.3382	0.3341
actin-s.d.	right neighbors		0.1378	0.1365	0.135	0.1331	0.1313	0.1295	0.1277	0.1258	0.1236	0.1212	0.1187	0.1162	0.1138	0.1116	0.1096	0.1082	0.1075	0.1074	0.108	0.1092	0.1108	0.1127	0.1147	0.1166	0.1182	0.1193	0.1203	0.1209	0.1211	0.1212	0.1214	0.1214	0.1216	0.1221	0.1228	0.1236	0.1243	0.1249	0.1253	0.1253	0.125	0.1243	0.1235	0.1223	0.1211	0.12	0.1192
myosin-mean	right neighbors		0.2467	0.2477	0.2497	0.2529	0.2572	0.2631	0.2701	0.2788	0.289	0.3008	0.3141	0.329	0.3452	0.3625	0.3808	0.3998	0.419	0.4383	0.4574	0.476	0.4938	0.5106	0.526	0.5401	0.5529	0.5643	0.5744	0.583	0.5904	0.5969	0.6026	0.6082	0.614	0.6202	0.6275	0.6362	0.6466	0.6593	0.6741	0.6914	0.7108	0.7321	0.7549	0.7783	0.8016	0.8236	0.8435
myosin-s.d.	right neighbors		0.1454	0.1454	0.1455	0.1457	0.146	0.1463	0.1464	0.1464	0.1462	0.1457	0.1451	0.1444	0.1434	0.1422	0.141	0.1397	0.1385	0.1374	0.1371	0.1371	0.1376	0.1386	0.1397	0.1415	0.1437	0.146	0.1478	0.1487	0.1485	0.1472	0.1452	0.1427	0.1401	0.1372	0.1342	0.1315	0.1292	0.1278	0.1272	0.1277	0.1293	0.1317	0.1352	0.1398	0.1448	0.15	0.1552
sallimus-mean	right neighbors		0.8262	0.8198	0.7993	0.766	0.7222	0.6704	0.615	0.5576	0.5012	0.4478	0.3992	0.3555	0.3178	0.2857	0.259	0.2375	0.2199	0.2062	0.1953	0.187	0.1809	0.1765	0.1735	0.1714	0.1698	0.1687	0.1682	0.1681	0.1682	0.1684	0.1688	0.1695	0.1704	0.1714	0.1724	0.1736	0.1749	0.1761	0.1775	0.1792	0.1809	0.1825	0.1843	0.1862	0.1882	0.19	0.1922
sallimus-s.d.	right neighbors		0.8262	0.8198	0.7993	0.766	0.7222	0.6704	0.615	0.5576	0.5012	0.4478	0.3992	0.3555	0.3178	0.2857	0.259	0.2375	0.2199	0.2062	0.1953	0.187	0.1809	0.1765	0.1735	0.1714	0.1698	0.1687	0.1682	0.1681	0.1682	0.1684	0.1688	0.1695	0.1704	0.1714	0.1724	0.1736	0.1749	0.1761	0.1775	0.1792	0.1809	0.1825	0.1843	0.1862	0.1882	0.19	0.1922
[truncated: 61 more columns]

## Sheet: Fig. S3
Authors: Ian Estabrook, Benjamin Friedrich					FOR INTERNAL USE:		folder raw data:		O:\RGLs\2301431\projects\myofibrillogenesis\Ian_Estabrook\raw_data\20220627_new_weep_data\40H_weep26_405N2Sls_488MhcGFP_561Actin_633Obscurin
Date: 21.05.2023, 09.06.2023							processed raw data used as input data files (example):		O:\RGLs\2301431\projects\myofibrillogenesis\Ian_Estabrook\raw_data\20220627_new_weep_data\40H_weep26_405N2Sls_488MhcGFP_561Actin_633Obscurin\A\100x_z25_1_0_decon\Titin_2023_4_14_14_16\'
Data set: weep26-40h APF (as used for Fig. 4ACDE)							analysis script:		get_all_intensity_profiles_v5.m
							Algorithm parameters:			orientate_method = 'peak_location'; % used for Fig. 2D				E:\myofibrillogenesis\results\40H_weep26_405N2Sls_488MhcGFP_561Actin_633Obscurin\combined_40hr\peak_location
	Length bins									renormalise_method = 'neighbour'; % normalize by maximum of current profile AND its left and right neighbour if they exist; used for all figures
	min [um]	max [um]								linescan_halfwidth = 3; % take linescans of width 2*linescan_halfwidth+1
#sarcomers	1.8	2	6567
#sarcomers	2	2.2	3013
#sarcomers	2.2	2.4	394
#sarcomers	2.4	2.6	120
#sarcomers	2.6	2.8	90
#sarcomers	2.8	3	58
#sarcomers	3	3.2	81
#sarcomers	3.2	3.4	77
#sarcomers	3.4	10	79
			Normalized x-position 0…1
			0	0.01	0.02	0.03	0.04	0.05	0.06	0.07	0.08	0.09	0.1	0.11	0.12	0.13	0.14	0.15	0.16	0.17	0.18	0.19	0.2	0.21	0.22	0.23	0.24	0.25	0.26	0.27	0.28	0.29	0.3	0.31	0.32	0.33	0.34	0.35	0.36	0.37	0.38	0.39	0.4	0.41	0.42	0.43	0.44	0.45	0.46
obscurin-mean	1.8	2	0.2264	0.2267	0.2268	0.2268	0.2267	0.2264	0.226	0.2255	0.2249	0.2243	0.2236	0.2228	0.2221	0.2213	0.2206	0.22	0.2195	0.2192	0.2192	0.2195	0.2203	0.2217	0.2239	0.227	0.2313	0.237	0.2444	0.2538	0.2656	0.2801	0.2977	0.3188	0.3437	0.3728	0.4062	0.444	0.4862	0.5324	0.582	0.6343	0.6879	0.7414	0.7932	0.8413	0.8837	0.9187	0.9445
obscurin-s.d.	1.8	2	0.1537	0.1541	0.1542	0.1541	0.1539	0.1534	0.1529	0.1522	0.1515	0.1507	0.15	0.1492	0.1484	0.1476	0.1467	0.1458	0.1449	0.1438	0.1427	0.1414	0.1401	0.1386	0.1371	0.1356	0.1341	0.1328	0.1317	0.1309	0.1305	0.1305	0.1309	0.1318	0.133	0.1345	0.136	0.1374	0.1383	0.1386	0.138	0.1364	0.1337	0.1301	0.1259	0.1215	0.1177	0.115	0.1138
obscurin-mean	2	2.2	0.2293	0.2296	0.2299	0.2301	0.2303	0.2305	0.2308	0.2311	0.2315	0.2321	0.2328	0.2336	0.2347	0.2359	0.2372	0.2388	0.2405	0.2424	0.2447	0.2472	0.25	0.2533	0.2572	0.2617	0.267	0.2733	0.2808	0.2898	0.3004	0.313	0.3279	0.3455	0.3659	0.3895	0.4166	0.4472	0.4814	0.5189	0.5594	0.6022	0.6462	0.6904	0.7331	0.7728	0.8077	0.8361	0.8565
obscurin-s.d.	2	2.2	0.1586	0.1582	0.1577	0.1572	0.1568	0.1566	0.1566	0.1568	0.1573	0.1582	0.1592	0.1605	0.1621	0.1639	0.1657	0.1676	0.1694	0.1711	0.1726	0.1737	0.1745	0.175	0.1751	0.1748	0.1743	0.1736	0.1727	0.1718	0.171	0.1701	0.1692	0.1684	0.1676	0.1667	0.1656	0.1644	0.1631	0.1616	0.1602	0.1589	0.1581	0.1579	0.1587	0.1605	0.1634	0.1671	0.171
obscurin-mean	2.2	2.4	0.2129	0.2137	0.2145	0.2152	0.216	0.2168	0.2177	0.2188	0.2201	0.2217	0.2237	0.2263	0.2295	0.2335	0.2384	0.2443	0.2513	0.2596	0.2689	0.2794	0.2913	0.3045	0.3187	0.3341	0.3506	0.368	0.3862	0.405	0.4243	0.444	0.4639	0.484	0.5038	0.5233	0.5425	0.5609	0.5786	0.5953	0.6108	0.6249	0.6373	0.6478	0.6562	0.6621	0.6651	0.665	0.6617
obscurin-s.d.	2.2	2.4	0.1253	0.1257	0.1262	0.1268	0.1277	0.1285	0.1292	0.1298	0.1303	0.1305	0.1309	0.1313	0.1321	0.1332	0.1348	0.1371	0.1398	0.1432	0.1472	0.1519	0.1572	0.1631	0.1694	0.1759	0.1823	0.1885	0.1941	0.199	0.2033	0.2068	0.2096	0.212	0.2138	0.2152	0.2163	0.2171	0.2173	0.217	0.2164	0.2157	0.2153	0.2154	0.2161	0.2176	0.2196	0.2216	0.2231
obscurin-mean	2.4	2.6	0.2196	0.2182	0.217	0.2158	0.2147	0.2138	0.213	0.2125	0.2119	0.212	0.2128	0.2146	0.2172	0.221	0.2265	0.2336	0.2427	0.2537	0.2668	0.2826	0.3007	0.3211	0.3442	0.3693	0.3963	0.4251	0.4551	0.4857	0.5162	0.5461	0.5744	0.6003	0.6231	0.6419	0.6561	0.6653	0.6687	0.6667	0.6593	0.6468	0.6296	0.6085	0.5846	0.5591	0.5327	0.5068	0.4824
obscurin-s.d.	2.4	2.6	0.1278	0.1265	0.1264	0.1269	0.1278	0.1291	0.1305	0.1317	0.1329	0.1343	0.1359	0.138	0.1406	0.144	0.1478	0.1519	0.156	0.1602	0.1641	0.1676	0.171	0.1741	0.1775	0.1813	0.1855	0.1901	0.1953	0.2007	0.2064	0.2123	0.2181	0.2241	0.2298	0.2356	0.2414	0.2478	0.2543	0.2605	0.2666	0.2713	0.2736	0.2729	0.269	0.2619	0.2519	0.2402	0.2274
obscurin-mean	2.6	2.8	0.2762	0.2726	0.2695	0.2672	0.2657	0.2646	0.264	0.2639	0.2644	0.2656	0.2673	0.2699	0.2731	0.2776	0.2838	0.2916	0.3012	0.313	0.3274	0.3443	0.3638	0.3862	0.4116	0.4399	0.471	0.5045	0.5394	0.5751	0.6108	0.6449	0.6757	0.7021	0.7228	0.7361	0.741	0.7371	0.7244	0.7032	0.6746	0.6404	0.6024	0.5623	0.5221	0.4833	0.4473	0.4153	0.388
obscurin-s.d.	2.6	2.8	0.169	0.167	0.1651	0.1629	0.161	0.1595	0.1584	0.1578	0.1577	0.158	0.1588	0.1606	0.163	0.1666	0.1717	0.1777	0.1847	0.1922	0.1994	0.2055	0.2109	0.2152	0.2177	0.2203	0.223	0.2267	0.2312	0.2363	0.2413	0.2464	0.2513	0.256	0.2611	0.2667	0.2722	0.2773	0.2812	0.2834	0.2831	0.2796	0.2729	0.2625	0.249	0.2335	0.2168	0.2001	0.1855
obscurin-mean	2.8	3	0.3296	0.3275	0.3241	0.3191	0.3129	0.3052	0.2967	0.287	0.2776	0.2677	0.2584	0.2503	0.2439	0.2396	0.2385	0.2411	0.2482	0.2603	0.2784	0.3033	0.3349	0.3738	0.4198	0.4721	0.5294	0.5899	0.6514	0.7104	0.7636	0.808	0.8399	0.8571	0.8583	0.8441	0.8145	0.7732	0.7237	0.669	0.6134	0.5597	0.51	0.4657	0.427	0.3938	0.3658	0.3422	0.3224
obscurin-s.d.	2.8	3	0.1881	0.1828	0.1792	0.1776	0.1766	0.1751	0.1731	0.1692	0.1639	0.1562	0.1469	0.1365	0.1259	0.1159	0.1078	0.1024	0.1009	0.1047	0.1142	0.1294	0.1485	0.17	0.1916	0.211	0.2255	0.2335	0.2346	0.2293	0.2199	0.2099	0.2032	0.2013	0.2036	0.2081	0.2122	0.2152	0.217	0.2174	0.2178	0.2181	0.219	0.221	0.2238	0.2259	0.2266	0.2244	0.2192
obscurin-mean	3	3.2	0.3556	0.3623	0.3664	0.3677	0.3663	0.3625	0.3571	0.3496	0.3404	0.3307	0.3211	0.312	0.3042	0.2985	0.2968	0.2998	0.3091	0.3257	0.3505	0.3848	0.4283	0.481	0.5416	0.6081	0.6773	0.7451	0.8071	0.8584	0.8941	0.9117	0.9088	0.8852	0.8432	0.786	0.7184	0.6456	0.5716	0.5015	0.4376	0.3818	0.335	0.2972	0.2676	0.2455	0.2295	0.2186	0.2118
obscurin-s.d.	3	3.2	0.2193	0.2251	0.2288	0.231	0.232	0.232	0.2311	0.2286	0.2239	0.2172	0.2085	0.1986	0.1877	0.1769	0.1666	0.1585	0.1543	0.1551	0.162	0.1735	0.1879	0.2025	0.215	0.2238	0.2275	0.2265	0.221	0.214	0.2102	0.2126	0.2219	0.2353	0.2476	0.2547	0.2554	0.2486	0.2351	0.217	0.1964	0.1746	0.1541	0.1366	0.1229	0.1135	0.1077	0.1053	0.1044
obscurin-mean	3.2	3.4	0.271	0.2751	0.2779	0.2791	0.2785	0.2765	0.2732	0.2697	0.266	0.2632	0.2618	0.2626	0.2671	0.2767	0.2922	0.3161	0.3495	0.3934	0.4482	0.5131	0.5858	0.6627	0.7384	0.8067	0.8622	0.8989	0.914	0.9061	0.8763	0.8276	0.7648	0.6927	0.6171	0.5429	0.474	0.4131	0.3614	0.3198	0.288	0.2642	0.2475	0.2367	0.2304	0.2277	0.2273	0.2286	0.2307
obscurin-s.d.	3.2	3.4	0.1869	0.1898	0.1913	0.1907	0.1885	0.1845	0.1791	0.1728	0.1649	0.156	0.1462	0.1371	0.129	0.1235	0.1228	0.1296	0.1448	0.1674	0.1947	0.2228	0.2472	0.263	0.267	0.2573	0.2357	0.2085	0.1861	0.1796	0.1916	0.2131	0.2337	0.2458	0.2471	0.2374	0.2198	0.197	0.1733	0.1516	0.1336	0.1208	0.1131	0.1099	0.1106	0.1143	0.1199	0.127	0.1345
obscurin-mean	3.4	3.6	0.2125	0.2136	0.2144	0.2147	0.2147	0.2145	0.2143	0.2147	0.216	0.2189	0.2246	0.2337	0.247	0.266	0.292	0.3263	0.3702	0.425	0.4911	0.5676	0.6516	0.7391	0.823	0.8962	0.9504	0.9788	0.978	0.9481	0.8928	0.8181	0.7325	0.6436	0.5587	0.4824	0.4175	0.3648	0.3235	0.2922	0.2692	0.2527	0.2408	0.2324	0.2266	0.2226	0.2199	0.2182	0.2168
obscurin-s.d.	3.4	3.6	0.1314	0.1311	0.1304	0.1291	0.1271	0.124	0.12	0.115	0.1096	0.1057	0.1042	0.1067	0.1127	0.1211	0.1316	0.1436	0.1572	0.1722	0.187	0.1999	0.209	0.2134	0.2126	0.2089	0.2061	0.2075	0.2153	0.2277	0.24	0.2462	0.244	0.233	0.2156	0.1952	0.1754	0.1595	0.1484	0.142	0.1387	0.1365	0.1348	0.1333	0.1321	0.1316	0.131	0.1311	0.1305
actin-mean	1.8	2	0.9	0.8884	0.8711	0.8487	0.8221	0.7925	0.7611	0.7289	0.6968	0.6659	0.6367	0.6098	0.5854	0.5638	0.545	0.5289	0.5152	0.5038	0.4944	0.4867	0.4802	0.4748	0.47	0.4657	0.4616	0.4574	0.453	0.4482	0.4428	0.4368	0.4301	0.4227	0.4146	0.4058	0.3964	0.3866	0.3763	0.3659	0.3555	0.3452	0.3353	0.326	0.3174	0.3097	0.3031	0.2978	0.2938
actin-s.d.	1.8	2	0.1012	0.1015	0.1022	0.1032	0.1043	0.1054	0.1064	0.1073	0.108	0.1087	0.1092	0.1096	0.1101	0.1104	0.1108	0.1112	0.1116	0.112	0.1124	0.1128	0.1131	0.1134	0.1137	0.1139	0.114	0.1141	0.114	0.1139	0.1137	0.1134	0.1131	0.1126	0.1121	0.1116	0.1111	0.1106	0.1102	0.1098	0.1094	0.1092	0.1092	0.1092	0.1094	0.1097	0.1101	0.1106	0.1111
actin-mean	2	2.2	0.9034	0.8935	0.8766	0.8535	0.8252	0.7933	0.7591	0.7239	0.6891	0.6556	0.6243	0.5958	0.5703	0.5482	0.5292	0.5131	0.4998	0.4888	0.4799	0.4725	0.4664	0.4611	0.4565	0.4521	0.4478	0.4434	0.4388	0.4337	0.4281	0.4219	0.4152	0.4078	0.4	0.3916	0.3827	0.3735	0.3641	0.3546	0.3452	0.3359	0.327	0.3187	0.311	0.3042	0.2984	0.2937	0.2902
actin-s.d.	2	2.2	0.1018	0.1027	0.1042	0.1059	0.1077	0.1093	0.1105	0.1111	0.1113	0.1112	0.1107	0.1102	0.1097	0.1093	0.1091	0.109	0.1092	0.1095	0.1099	0.1103	0.1107	0.1111	0.1114	0.1116	0.1117	0.1117	0.1116	0.1114	0.1111	0.1108	0.1104	0.11	0.1098	0.1095	0.1094	0.1094	0.1095	0.1097	0.11	0.1104	0.1108	0.1113	0.1117	0.1121	0.1126	0.113	0.1134
actin-mean	2.2	2.4	0.8989	0.8917	0.8768	0.8549	0.8273	0.7953	0.7606	0.7246	0.6889	0.6544	0.6221	0.5926	0.5662	0.5431	0.523	0.5058	0.4912	0.4786	0.4678	0.4582	0.4496	0.4416	0.4341	0.4267	0.4193	0.4118	0.4042	0.3963	0.3884	0.3803	0.3721	0.3638	0.3556	0.3476	0.3398	0.3322	0.3251	0.3183	0.3121	0.3064	0.3014	0.297	0.2932	0.2901	0.2877	0.2861	0.2851
actin-s.d.	2.2	2.4	0.1001	0.0997	0.1004	0.1019	0.104	0.1062	0.1083	0.1101	0.1116	0.1126	0.1134	0.1139	0.1142	0.1143	0.1143	0.1142	0.114	0.1138	0.1136	0.1132	0.1126	0.1119	0.111	0.11	0.1088	0.1074	0.106	0.1046	0.1032	0.1018	0.1004	0.0991	0.0978	0.0966	0.0954	0.0943	0.0933	0.0924	0.0916	0.091	0.0905	0.0903	0.0902	0.0903	0.0905	0.0908	0.0912
actin-mean	2.4	2.6	0.8854	0.8813	0.8678	0.8464	0.8181	0.7848	0.7487	0.7115	0.6754	0.6417	0.6111	0.5846	0.5619	0.5429	0.5275	0.515	0.5047	0.4961	0.4884	0.4811	0.4738	0.466	0.4575	0.4483	0.4383	0.4274	0.416	0.4044	0.3928	0.3813	0.3702	0.3599	0.3503	0.3418	0.3346	0.3285	0.3238	0.3203	0.318	0.3168	0.3166	0.3173	0.3187	0.3206	0.323	0.3256	0.3282
actin-s.d.	2.4	2.6	0.122	0.1245	0.1274	0.13	0.1317	0.1322	0.1315	0.1301	0.1286	0.1278	0.1276	0.1281	0.1297	0.1319	0.1346	0.1374	0.1402	0.1431	0.1456	0.1477	0.1492	0.1499	0.1497	0.1488	0.1472	0.1449	0.1421	0.1386	0.1348	0.1307	0.1266	0.1224	0.1184	0.1147	0.1116	0.1091	0.1074	0.1064	0.1062	0.1067	0.1077	0.1087	0.1101	0.1116	0.1131	0.1145	0.1156
actin-mean	2.6	2.8	0.87	0.8632	0.8457	0.8196	0.7862	0.7485	0.7095	0.6709	0.6349	0.6029	0.5756	0.5533	0.5356	0.5221	0.5126	0.5062	0.5019	0.4989	0.4972	0.4957	0.4939	0.4916	0.4884	0.484	0.4783	0.4711	0.4626	0.4529	0.4424	0.4315	0.4207	0.4105	0.4012	0.3933	0.3869	0.3821	0.3791	0.3779	0.3784	0.3801	0.3832	0.387	0.3913	0.3959	0.4005	0.4051	0.4093
actin-s.d.	2.6	2.8	0.1062	0.1068	0.1099	0.1142	0.1181	0.1207	0.1218	0.121	0.1194	0.1173	0.1157	0.1151	0.1153	0.1167	0.1192	0.1227	0.1271	0.132	0.1372	0.1427	0.1477	0.1522	0.1558	0.158	0.159	0.1587	0.1572	0.1543	0.1505	0.1461	0.1416	0.137	0.1327	0.1293	0.1267	0.1252	0.1245	0.1244	0.1251	0.126	0.1267	0.1273	0.1275	0.1273	0.1272	0.1268	0.1261
actin-mean	2.8	3	0.8814	0.8746	0.8555	0.8259	0.7894	0.7485	0.7072	0.6681	0.6333	0.6037	0.5802	0.5624	0.5496	0.5405	0.5348	0.5312	0.5283	0.5257	0.5228	0.5188	0.5141	0.5082	0.5018	0.4946	0.4873	0.4802	0.4736	0.4679	0.4634	0.4602	0.4581	0.4579	0.4587	0.4606	0.4631	0.4659	0.4687	0.4714	0.4741	0.4765	0.4786	0.4807	0.4828	0.4848	0.4873	0.4898	0.4929
actin-s.d.	2.8	3	0.1184	0.1238	0.1304	0.1371	0.1416	0.1436	0.143	0.141	0.1388	0.1372	0.137	0.1384	0.141	0.1448	0.1489	0.1535	0.1583	0.1627	0.1661	0.169	0.1708	0.1719	0.173	0.1741	0.1758	0.1777	0.1798	0.1819	0.1839	0.1855	0.1869	0.188	0.1888	0.1897	0.1898	0.189	0.187	0.1839	0.1795	0.1745	0.1689	0.1632	0.158	0.1538	0.1508	0.1491	0.1484
actin-mean	3	3.2	0.9056	0.8937	0.8662	0.8262	0.778	0.7257	0.6736	0.6252	0.5823	0.5462	0.5176	0.4955	0.479	0.4669	0.4575	0.45	0.4432	0.4363	0.4289	0.4207	0.412	0.4031	0.3946	0.3868	0.3807	0.3769	0.3757	0.3775	0.3822	0.3902	0.4005	0.4131	0.4269	0.4415	0.4564	0.4704	0.4834	0.4948	0.5041	0.5112	0.5166	0.5206	0.5239	0.5266	0.5296	0.533	0.5379
actin-s.d.	3	3.2	0.1078	0.1106	0.1166	0.123	0.1274	0.1288	0.127	0.1232	0.1184	0.1144	0.1114	0.1105	0.1111	0.1128	0.1145	0.1164	0.118	0.1188	0.1194	0.1195	0.1194	0.1191	0.1191	0.1201	0.1221	0.125	0.1292	0.1343	0.1397	0.1446	0.1484	0.1512	0.1526	0.1536	0.1543	0.1549	0.1557	0.1561	0.1561	0.1556	0.1551	0.1548	0.1549	0.1562	0.1585	0.1614	0.1649
actin-mean	3.2	3.4	0.8769	0.8664	0.8395	0.7997	0.7521	0.7013	0.6514	0.6065	0.5674	0.5356	0.5103	0.4906	0.475	0.4619	0.4503	0.4391	0.4272	0.4146	0.4015	0.3876	0.3736	0.3602	0.3483	0.3386	0.3314	0.3274	0.3269	0.3297	0.3359	0.3452	0.3574	0.3718	0.388	0.405	0.4228	0.4407	0.4585	0.4758	0.4928	0.5097	0.5267	0.5452	0.5652	0.5871	0.6108	0.6359	0.6607
actin-s.d.	3.2	3.4	0.1194	0.1193	0.1208	0.122	0.1226	0.1218	0.1207	0.1194	0.1188	0.1187	0.1186	0.1185	0.1182	0.1171	0.1155	0.1135	0.1114	0.1097	0.1083	0.1077	0.1085	0.1104	0.1134	0.1177	0.1223	0.1266	0.1304	0.1332	0.1347	0.1346	0.134	0.1333	0.1333	0.1342	0.1369	0.1412	0.1461	0.15	0.1528	0.1534	0.1525	0.1515	0.1514	0.1536	0.1578	0.1631	0.1682
actin-mean	3.4	3.6	0.9014	0.8881	0.8574	0.8138	0.7621	0.7083	0.6569	0.6111	0.5725	0.5415	0.5171	0.4976	0.4816	0.4673	0.4535	0.4389	0.4232	0.4061	0.3877	0.3688	0.3504	0.333	0.3178	0.3054	0.2967	0.2923	0.2921	0.2963	0.3046	0.3166	0.3314	0.3485	0.3673	0.3869	0.4074	0.428	0.4488	0.4701	0.4919	0.5145	0.5384	0.5635	0.5901	0.6182	0.6473	0.677	0.7063
actin-s.d.	3.4	3.6	0.0983	0.1018	0.1122	0.1233	0.1315	0.1358	0.1369	0.1357	0.1332	0.1307	0.1284	0.1263	0.1245	0.1224	0.1198	0.1168	0.1135	0.1102	0.1072	0.1044	0.102	0.0999	0.0981	0.0965	0.0951	0.0942	0.0938	0.0942	0.0948	0.0958	0.097	0.0979	0.0988	0.0997	0.1011	0.1034	0.107	0.1121	0.1185	0.126	0.1338	0.1408	0.1467	0.151	0.1544	0.157	0.1589
myosin-mean	1.8	2	0.1936	0.1952	0.1978	0.2014	0.2061	0.2121	0.2194	0.2281	0.2384	0.2504	0.264	0.2792	0.296	0.3143	0.3337	0.354	0.3748	0.3957	0.4164	0.4364	0.4553	0.4729	0.489	0.5034	0.5162	0.5275	0.5374	0.5462	0.5543	0.5622	0.5702	0.5788	0.5886	0.6001	0.6136	0.6296	0.6483	0.6699	0.6945	0.7218	0.7513	0.7824	0.8142	0.8456	0.8751	0.9013	0.923
myosin-s.d.	1.8	2	0.1451	0.1451	0.145	0.1448	0.1446	0.1443	0.144	0.1437	0.1433	0.143	0.1426	0.142	0.1413	0.1405	0.1395	0.1383	0.1369	0.1353	0.1336	0.1317	0.1297	0.1277	0.1257	0.1237	0.1217	0.1199	0.1183	0.1168	0.1154	0.1144	0.1136	0.1131	0.1129	0.113	0.1135	0.1142	0.115	0.1159	0.1165	0.1168	0.1166	0.1158	0.1144	0.1124	0.1102	0.108	0.1063
myosin-mean	2	2.2	0.1923	0.1936	0.1959	0.1994	0.2041	0.2101	0.2176	0.2268	0.2378	0.2507	0.2657	0.2825	0.3012	0.3214	0.3431	0.3657	0.3889	0.4122	0.4351	0.4571	0.4778	0.4971	0.5146	0.5304	0.5443	0.5564	0.5671	0.5765	0.585	0.5929	0.6006	0.6084	0.6167	0.626	0.6367	0.649	0.6633	0.6798	0.6985	0.7194	0.7422	0.7664	0.7911	0.8154	0.8382	0.8583	0.8745
myosin-s.d.	2	2.2	0.1459	0.1455	0.145	0.1445	0.1441	0.1438	0.1436	0.1435	0.1436	0.1439	0.1443	0.1446	0.1448	0.1448	0.1447	0.1442	0.1436	0.1427	0.1417	0.1406	0.1394	0.1381	0.1369	0.1358	0.1348	0.1339	0.1333	0.1328	0.1325	0.1322	0.132	0.1317	0.1314	0.1309	0.1304	0.1298	0.1292	0.1287	0.1283	0.1281	0.128	0.1281	0.1285	0.1292	0.1301	0.1313	0.1326
myosin-mean	2.2	2.4	0.1777	0.1793	0.1822	0.1866	0.1924	0.1999	0.209	0.22	0.233	0.248	0.2651	0.2841	0.3049	0.3273	0.3509	0.3756	0.4007	0.4261	0.4513	0.4759	0.4997	0.5224	0.5438	0.564	0.5828	0.6003	0.6165	0.6312	0.6448	0.6571	0.6683	0.6786	0.6879	0.6964	0.7042	0.7112	0.7176	0.7236	0.7293	0.7346	0.7395	0.7441	0.7481	0.7513	0.7537	0.755	0.7548
myosin-s.d.	2.2	2.4	0.1043	0.1058	0.1075	0.1092	0.1108	0.1125	0.1141	0.1159	0.1177	0.1194	0.1212	0.1229	0.1246	0.1265	0.128	0.1296	0.1311	0.1326	0.1339	0.1352	0.1365	0.1378	0.1391	0.1405	0.142	0.1437	0.1455	0.1471	0.1488	0.1504	0.1518	0.1531	0.1539	0.1545	0.1552	0.1554	0.1553	0.155	0.1545	0.154	0.1537	0.1538	0.1541	0.1553	0.157	0.1587	0.1606
myosin-mean	2.4	2.6	0.2139	0.2138	0.2156	0.2193	0.2247	0.2322	0.2415	0.2528	0.2662	0.2816	0.2992	0.3185	0.3393	0.3612	0.3838	0.4069	0.43	0.4528	0.4751	0.497	0.5181	0.5388	0.559	0.579	0.5986	0.6177	0.6363	0.6541	0.6708	0.6861	0.6995	0.7107	0.7196	0.726	0.7294	0.73	0.7279	0.7227	0.7148	0.7047	0.6926	0.679	0.6647	0.6503	0.636	0.6231	0.6115
myosin-s.d.	2.4	2.6	0.1389	0.1391	0.1406	0.1431	0.1459	0.1491	0.1518	0.1535	0.1545	0.1542	0.1531	0.1512	0.1491	0.1471	0.1455	0.1442	0.1435	0.1436	0.1445	0.1459	0.1482	0.1512	0.1548	0.1589	0.1631	0.1672	0.1707	0.174	0.1765	0.1781	0.1798	0.1817	0.1841	0.1874	0.1916	0.1965	0.2018	0.2064	0.2099	0.2118	0.2116	0.21	0.207	0.203	0.1986	0.1942	0.1903
myosin-mean	2.6	2.8	0.2509	0.251	0.2533	0.2579	0.2649	0.2744	0.2861	0.3007	0.3176	0.3367	0.3575	0.3797	0.4027	0.426	0.4488	0.471	0.492	0.5117	0.5304	0.5481	0.5648	0.5807	0.5959	0.6108	0.6252	0.6391	0.6528	0.6661	0.6792	0.6917	0.703	0.7129	0.7207	0.7257	0.7275	0.7256	0.7202	0.7113	0.6996	0.6854	0.67	0.654	0.6381	0.623	0.6093	0.5975	0.588
myosin-s.d.	2.6	2.8	0.1389	0.1364	0.1348	0.1339	0.1337	0.1341	0.1349	0.136	0.1374	0.1385	0.1393	0.14	0.1408	0.1418	0.1435	0.1458	0.1487	0.1521	0.156	0.1602	0.1651	0.1703	0.1751	0.1791	0.182	0.1831	0.1824	0.1811	0.1795	0.1787	0.1793	0.1809	0.1837	0.1877	0.1926	0.1982	0.2041	0.2091	0.2125	0.214	0.2139	0.2122	0.2097	0.207	0.2047	0.2031	0.2025
myosin-mean	2.8	3	0.268	0.2706	0.2748	0.2811	0.289	0.2993	0.3125	0.3281	0.3469	0.3675	0.3896	0.4124	0.435	0.4568	0.4767	0.4949	0.5109	0.5252	0.5389	0.5526	0.5674	0.5844	0.6045	0.6276	0.6542	0.6836	0.715	0.7462	0.7752	0.8002	0.8186	0.8287	0.8301	0.8217	0.8048	0.7817	0.754	0.7238	0.6942	0.667	0.6428	0.6223	0.606	0.5928	0.5823	0.5735	0.5653
myosin-s.d.	2.8	3	0.16	0.1627	0.165	0.1667	0.1676	0.1692	0.1705	0.1715	0.1727	0.1726	0.1713	0.1683	0.1642	0.1604	0.1562	0.1531	0.1512	0.1505	0.1506	0.1525	0.1563	0.1619	0.17	0.1786	0.1879	0.1959	0.2023	0.2063	0.2081	0.2092	0.211	0.213	0.2152	0.2161	0.2148	0.2111	0.2052	0.198	0.191	0.1847	0.1796	0.1758	0.1723	0.1699	0.1683	0.1675	0.1679
myosin-mean	3	3.2	0.275	0.2819	0.2907	0.302	0.3157	0.3329	0.3538	0.3781	0.4058	0.4361	0.4677	0.4995	0.5301	0.5582	0.5838	0.6061	0.6264	0.6448	0.6626	0.6809	0.7003	0.7212	0.7434	0.7668	0.7902	0.8126	0.8321	0.8473	0.8559	0.8567	0.8483	0.8302	0.8024	0.7668	0.7256	0.6818	0.6382	0.5973	0.561	0.53	0.505	0.4855	0.4706	0.4595	0.4512	0.4445	0.4388
myosin-s.d.	3	3.2	0.1846	0.1888	0.1901	0.189	0.1866	0.1841	0.1823	0.1819	0.183	0.1842	0.1852	0.1847	0.1823	0.1777	0.1711	0.1633	0.1559	0.1496	0.1462	0.1453	0.1467	0.1497	0.1533	0.1565	0.1588	0.1601	0.1606	0.1628	0.1686	0.1784	0.1905	0.2021	0.2102	0.2126	0.2097	0.2023	0.1913	0.1797	0.1687	0.1598	0.154	0.1515	0.1518	0.1544	0.1585	0.1631	0.1681
myosin-mean	3.2	3.4	0.2132	0.2169	0.224	0.2347	0.2494	0.2686	0.2924	0.3211	0.3534	0.3879	0.4232	0.4575	0.4893	0.5172	0.5417	0.5642	0.5861	0.6097	0.6375	0.6703	0.7092	0.7523	0.7973	0.8401	0.8755	0.8987	0.9076	0.9008	0.8796	0.8464	0.8055	0.7606	0.7145	0.67	0.6286	0.5903	0.5557	0.5238	0.4942	0.4664	0.4395	0.4139	0.3896	0.3666	0.3453	0.3263	0.3098
myosin-s.d.	3.2	3.4	0.1239	0.1243	0.125	0.1256	0.1267	0.1282	0.1306	0.1337	0.1363	0.1385	0.1386	0.1369	0.1329	0.1278	0.1222	0.1175	0.114	0.1124	0.1128	0.1162	0.1228	0.1317	0.1403	0.1458	0.1463	0.1416	0.1354	0.1318	0.1352	0.1453	0.1577	0.1677	0.173	0.1719	0.1662	0.1571	0.1471	0.1379	0.1307	0.1263	0.1243	0.1246	0.1268	0.1301	0.1344	0.1397	0.1453
myosin-mean	3.4	3.6	0.1887	0.1909	0.197	0.2068	0.2213	0.241	0.2665	0.2974	0.3326	0.3712	0.4107	0.4491	0.4845	0.5162	0.5444	0.5707	0.5972	0.6265	0.6608	0.7024	0.7505	0.8035	0.8576	0.9072	0.9455	0.9665	0.9672	0.9463	0.9074	0.855	0.7967	0.7378	0.6828	0.635	0.594	0.5599	0.531	0.5051	0.4805	0.4557	0.4302	0.4031	0.3755	0.3477	0.3214	0.2972	0.2762
myosin-s.d.	3.4	3.6	0.1302	0.1267	0.1232	0.1193	0.1167	0.1155	0.1151	0.1153	0.1157	0.1156	0.1158	0.1159	0.116	0.1161	0.1163	0.1169	0.1184	0.1216	0.1264	0.133	0.1402	0.147	0.1519	0.1555	0.1577	0.1597	0.1632	0.1683	0.1732	0.1753	0.1732	0.1675	0.1597	0.1519	0.1457	0.1407	0.1374	0.1358	0.1364	0.1388	0.1422	0.146	0.1495	0.1522	0.1536	0.1535	0.152
sallimus-mean	1.8	2	0.8976	0.8878	0.8625	0.8231	0.7725	0.7137	0.6502	0.5854	0.522	0.4622	0.4078	0.3594	0.3176	0.2821	0.2527	0.2286	0.2092	0.1939	0.182	0.173	0.1662	0.1613	0.1579	0.1557	0.1543	0.1536	0.1534	0.1537	0.1541	0.1548	0.1556	0.1566	0.1576	0.1588	0.1602	0.1616	0.1633	0.1651	0.167	0.1691	0.1714	0.1737	0.1761	0.1785	0.1808	0.1829	0.1848
sallimus-s.d.	1.8	2	0.1161	0.1154	0.1124	0.1078	0.1026	0.098	0.0949	0.0934	0.0932	0.0937	0.0941	0.094	0.0931	0.0915	0.0893	0.0868	0.0842	0.0817	0.0796	0.0781	0.077	0.0765	0.0764	0.0768	0.0773	0.078	0.0789	0.0797	0.0805	0.0811	0.0818	0.0824	0.083	0.0835	0.084	0.0845	0.0851	0.0857	0.0865	0.0873	0.0883	0.0894	0.0906	0.0918	0.0932	0.0944	0.0957
sallimus-mean	2	2.2	0.9004	0.8911	0.8638	0.8207	0.765	0.7009	0.6325	0.5636	0.4974	0.4364	0.3821	0.335	0.2952	0.2624	0.2358	0.2147	0.1983	0.1857	0.1763	0.1693	0.1644	0.161	0.1587	0.1573	0.1564	0.156	0.1559	0.156	0.1563	0.1566	0.1571	0.1576	0.1583	0.1591	0.1601	0.1613	0.1628	0.1645	0.1664	0.1686	0.1709	0.1734	0.176	0.1786	0.1811	0.1834	0.1854
sallimus-s.d.	2	2.2	0.1135	0.1122	0.1091	0.1052	0.1018	0.1	0.0998	0.1006	0.1015	0.1018	0.1011	0.0992	0.0965	0.0932	0.0898	0.0866	0.0838	0.0818	0.0805	0.0798	0.0797	0.08	0.0806	0.0814	0.0821	0.0828	0.0833	0.0837	0.0839	0.084	0.0838	0.0836	0.0832	0.0829	0.0828	0.0829	0.0832	0.0839	0.0849	0.0861	0.0876	0.0895	0.0914	0.0933	0.0952	0.097	0.0985
sallimus-mean	2.2	2.4	0.8838	0.8747	0.8473	0.804	0.7489	0.6861	0.6198	0.5538	0.491	0.4338	0.3832	0.3396	0.3029	0.2725	0.248	0.2283	0.2129	0.201	0.1918	0.1849	0.1797	0.1758	0.1727	0.1702	0.1682	0.1665	0.165	0.1637	0.1625	0.1615	0.1607	0.1602	0.1599	0.1598	0.1601	0.1608	0.1618	0.163	0.1645	0.1662	0.1682	0.1703	0.1724	0.1746	0.1767	0.1785	0.18
sallimus-s.d.	2.2	2.4	0.1324	0.1298	0.1235	0.1152	0.1078	0.1035	0.1031	0.1057	0.1094	0.1123	0.1136	0.113	0.1106	0.1069	0.1029	0.0989	0.0955	0.093	0.0911	0.0899	0.0891	0.0884	0.0876	0.0867	0.0853	0.0836	0.0814	0.0791	0.0768	0.0745	0.0723	0.0706	0.0693	0.0684	0.068	0.068	0.0685	0.0694	0.0705	0.0717	0.073	0.0743	0.0756	0.0766	0.0775	0.0782	0.0786
sallimus-mean	2.4	2.6	0.8747	0.8648	0.8331	0.7832	0.7203	0.6504	0.5789	0.5107	0.449	0.3952	0.3507	0.3148	0.2871	0.2664	0.2515	0.2415	0.2351	0.2313	0.2295	0.2287	0.2285	0.2283	0.228	0.2272	0.2257	0.2237	0.2212	0.2183	0.2152	0.2118	0.2088	0.2058	0.2031	0.2002	0.1975	0.1949	0.1923	0.19	0.1876	0.1855	0.1838	0.1822	0.1812	0.1805	0.1805	0.1812	0.1825
sallimus-s.d.	2.4	2.6	0.1315	0.1298	0.1235	0.1152	0.1082	0.1045	0.1047	0.1065	0.1086	0.1106	0.1116	0.1125	0.114	0.1166	0.1204	0.1248	0.1292	0.1333	0.1362	0.1379	0.1387	0.1383	0.1374	0.1364	0.1354	0.1344	0.1326	0.1302	0.127	0.123	0.1187	0.1146	0.1111	0.1079	0.105	0.1018	0.0979	0.0942	0.09	0.086	0.0823	0.0792	0.0775	0.0768	0.0776	0.0795	0.0823
sallimus-mean	2.6	2.8	0.8798	0.8645	0.8219	0.7574	0.6796	0.5973	0.5175	0.4454	0.3843	0.3349	0.2969	0.2689	0.2494	0.2369	0.2301	0.2284	0.2302	0.2346	0.2412	0.2493	0.2579	0.2666	0.2747	0.2815	0.2873	0.2913	0.2939	0.2949	0.2941	0.2918	0.2887	0.2845	0.2794	0.274	0.2684	0.2626	0.2569	0.2513	0.2457	0.2403	0.2356	0.2317	0.2284	0.2256	0.2237	0.2225	0.2221
sallimus-s.d.	2.6	2.8	0.1212	0.1181	0.1121	0.1051	0.0995	0.0965	0.0963	0.0985	0.1006	0.1022	0.1037	0.104	0.1041	0.1054	0.1079	0.1121	0.1181	0.1257	0.1344	0.1432	0.151	0.1577	0.1625	0.1649	0.1658	0.165	0.1627	0.1598	0.1568	0.1535	0.1507	0.1487	0.1474	0.1465	0.1459	0.1442	0.1416	0.1377	0.1329	0.1275	0.1222	0.1169	0.1115	0.1064	0.1017	0.0978	0.095
sallimus-mean	2.8	3	0.923	0.9033	0.8499	0.7713	0.6788	0.584	0.4956	0.4192	0.3566	0.3086	0.273	0.2478	0.2312	0.2213	0.2161	0.2146	0.2153	0.217	0.2196	0.2225	0.2256	0.2297	0.2347	0.2408	0.2486	0.2578	0.2682	0.2796	0.2914	0.3026	0.3123	0.3197	0.3243	0.3255	0.323	0.3168	0.3079	0.2966	0.2839	0.271	0.2584	0.2466	0.2364	0.2284	0.2224	0.2188	0.2174
sallimus-s.d.	2.8	3	0.0994	0.098	0.0944	0.0913	0.0907	0.0924	0.0945	0.0956	0.0961	0.0976	0.1005	0.1066	0.1157	0.1261	0.1375	0.1475	0.1548	0.1583	0.1583	0.1547	0.149	0.1429	0.1375	0.1333	0.1321	0.1335	0.1364	0.1408	0.1457	0.1505	0.1552	0.1592	0.1622	0.1635	0.1627	0.1597	0.1551	0.1511	0.1469	0.1424	0.1371	0.1306	0.1237	0.1174	0.1133	0.1118	0.1132
sallimus-mean	3	3.2	0.9064	0.889	0.8351	0.7533	0.6556	0.5551	0.4613	0.3802	0.3142	0.2631	0.2253	0.1986	0.1801	0.168	0.1607	0.1566	0.1552	0.1556	0.1577	0.1614	0.1659	0.1716	0.1788	0.1875	0.1974	0.2092	0.2225	0.2366	0.251	0.2654	0.2786	0.2907	0.3012	0.3093	0.3151	0.3192	0.3208	0.32	0.3174	0.3134	0.3092	0.3053	0.3028	0.302	0.3034	0.3073	0.3139
sallimus-s.d.	3	3.2	0.111	0.1094	0.1072	0.108	0.1123	0.116	0.1161	0.111	0.1021	0.0921	0.0824	0.0744	0.0692	0.0662	0.0644	0.0623	0.0606	0.0599	0.0601	0.0623	0.0656	0.0705	0.0769	0.0848	0.0941	0.1053	0.1174	0.129	0.1388	0.1467	0.1524	0.1567	0.1603	0.1639	0.1674	0.1702	0.1718	0.1716	0.1693	0.1653	0.1618	0.1599	0.1612	0.1656	0.1733	0.1832	0.1952
sallimus-mean	3.2	3.4	0.8907	0.8619	0.7941	0.6995	0.5948	0.4937	0.4051	0.3337	0.2791	0.2402	0.2137	0.1961	0.1854	0.1789	0.1753	0.1733	0.1725	0.1723	0.1724	0.1735	0.1756	0.1783	0.1819	0.1863	0.1906	0.1948	0.1984	0.2017	0.2042	0.2062	0.2082	0.21	0.2122	0.2149	0.2187	0.2235	0.2295	0.2378	0.2471	0.2576	0.2707	0.2873	0.3078	0.3343	0.367	0.4062	0.4499
sallimus-s.d.	3.2	3.4	0.123	0.1169	0.1061	0.0953	0.0897	0.0883	0.0878	0.0868	0.0846	0.0826	0.0802	0.0789	0.0777	0.0768	0.0761	0.0754	0.0745	0.074	0.0743	0.0756	0.0787	0.083	0.0879	0.0931	0.0986	0.1037	0.1077	0.1108	0.1132	0.1145	0.1151	0.1158	0.1174	0.1204	0.1272	0.1372	0.1491	0.1609	0.169	0.1721	0.1709	0.1687	0.1671	0.1695	0.1764	0.1882	0.2038
sallimus-mean	3.4	3.6	0.8963	0.8718	0.8019	0.7014	0.5886	0.4804	0.387	0.3128	0.2567	0.2166	0.1889	0.1708	0.1589	0.1519	0.148	0.1462	0.1458	0.1464	0.1478	0.1495	0.1521	0.1553	0.1584	0.1614	0.1639	0.1656	0.1663	0.1661	0.1649	0.163	0.1609	0.1585	0.1571	0.1564	0.1576	0.1613	0.1676	0.1772	0.191	0.2092	0.2325	0.2608	0.2936	0.3313	0.3745	0.4222	0.4744
sallimus-s.d.	3.4	3.6	0.1208	0.119	0.1135	0.109	0.1094	0.1131	0.1165	0.1158	0.1107	0.1018	0.0921	0.0836	0.0788	0.077	0.0767	0.077	0.0773	0.0771	0.0779	0.0789	0.0808	0.0827	0.0829	0.0813	0.0787	0.0746	0.0708	0.0677	0.0653	0.0634	0.0625	0.0617	0.0615	0.0622	0.0644	0.0683	0.0749	0.0851	0.1003	0.1194	0.1424	0.1663	0.1878	0.2037	0.2113	0.21	0.203
[truncated: 54 more columns]

## Sheet: Fig. S4
Authors: Ian Estabrook, Benjamin Friedrich					FOR INTERNAL USE:		folder raw data:		O:\RGLs\2301431\projects\myofibrillogenesis\Ian_Estabrook\raw_data\20220627_new_weep_data\40H_weep26_405N2Sls_488MhcGFP_561Actin_633Obscurin
Date: 21.05.2023, 12.06.2023							processed raw data used as input data files (example):		O:\RGLs\2301431\projects\myofibrillogenesis\Ian_Estabrook\raw_data\20220627_new_weep_data\40H_weep26_405N2Sls_488MhcGFP_561Actin_633Obscurin\A\100x_z25_1_0_decon\Titin_2023_4_14_14_16\'
Data set: weep26-40h APF (as used for Fig. 4ACDE)							analysis script:		get_all_intensity_profiles_v5.m
									for_fig_2S3.m
Relative fractional areas of peaks measured between troughs (or sarcomere boundaries); small peaks were merged with major peaks
Sallimus		Left Side areas						Right Side areas		Sanity check
Length Bin		Z1		S2		S1		Z2
1.8-2.0		0.478						0.522		1
2.0-2.2		0.475						0.525		1
2.2-2.4		0.468						0.532		1
2.4-2.6		0.456				0.188		0.357		1.001
2.6-2.8		0.338		0.099		0.234		0.328		0.999
2.8-3.0		0.297		0.135		0.313		0.254		0.999
3.0-3.2		0.247		0.152		0.38		0.221		1
3.2-3.4		0.247			0.51			0.243		1
>3.4		0.252			0.527			0.221		1
Obscurin		Left Side areas						Right Side areas
Length Bin				M1		M2				0
1.8-2.0					1					1
2.0-2.2					1					1
2.2-2.4					1					1
2.4-2.6				0.654		0.346				1
2.6-2.8				0.615		0.385				1
2.8-3.0				0.576		0.424				1
3.0-3.2				0.536		0.464				1
3.2-3.4				0.525		0.475				1
>3.4				0.52		0.48			0.261873	1
Myosin		Left Side areas						Right Side areas
Length Bin
1.8-2.0					1					1
2.0-2.2					1					1
2.2-2.4					1					1
2.4-2.6				0.567		0.433				1
2.6-2.8				0.543		0.457				1			Typical example of automated peak-detection in mean profiles:
2.8-3.0				0.561		0.439				1
3.0-3.2				0.564		0.436				1
3.2-3.4				0.51		0.49				1
>3.4				0.514		0.486				1
Actin		Left Side areas						Right Side areas
Length Bin
1.8-2.0		0.455						0.545		1
2.0-2.2		0.467						0.533		1
2.2-2.4		0.475						0.525		1
2.4-2.6		0.469						0.531		1
2.6-2.8		0.443						0.557		1
2.8-3.0		0.408			0.305			0.286		0.999
3.0-3.2		0.298			0.469			0.233		1
3.2-3.4		0.265			0.491			0.245		1.001
>3.4		0.257			0.51			0.233		1

## Sheet: for Fig. S4-troughs
Authors: Ian Estabrook, Benjamin Friedrich					FOR INTERNAL USE:		folder raw data:		O:\RGLs\2301431\projects\myofibrillogenesis\Ian_Estabrook\raw_data\20220627_new_weep_data\40H_weep26_405N2Sls_488MhcGFP_561Actin_633Obscurin
Date: 21.05.2023, 12.06.2023							processed raw data used as input data files (example):		O:\RGLs\2301431\projects\myofibrillogenesis\Ian_Estabrook\raw_data\20220627_new_weep_data\40H_weep26_405N2Sls_488MhcGFP_561Actin_633Obscurin\A\100x_z25_1_0_decon\Titin_2023_4_14_14_16\'
Data set: weep26-40h APF (as used for Fig. 4ACDE)							analysis script:		get_all_intensity_profiles_v5.m
							Algorithm parameters:			orientate_method = 'peak_location'; % used for Fig. 2D				E:\myofibrillogenesis\results\40H_weep26_405N2Sls_488MhcGFP_561Actin_633Obscurin\combined_40hr\peak_location
	Length bins									renormalise_method = 'neighbour'; % normalize by maximum of current profile AND its left and right neighbour if they exist; used for all figures
	min [um]	max [um]								linescan_halfwidth = 3; % take linescans of width 2*linescan_halfwidth+1
#sarcomers	1.8	2	6567
#sarcomers	2	2.2	3013
#sarcomers	2.2	2.4	394				Note: automatically detected positions of troughs in mean profiles determine limits for computation of areas under peak
#sarcomers	2.4	2.6	120
#sarcomers	2.6	2.8	90
#sarcomers	2.8	3	58
#sarcomers	3	3.2	81
#sarcomers	3.2	3.4	77
#sarcomers	3.4	10	79
	Length bins
	min [um]	max [um]	Obscurin troughs					Actin troughs					Myosin troughs					Sallimus troughs
	1.8	2	0	1				0	0.5	1			0	1				0	0.5	1
	2	2.2	0	1				0	0.5	1			0	1				0	0.5	1
	2.2	2.4	0	1				0	0.5	1			0	1				0	0.5	1
	2.4	2.6	0	0.53	1			0	0.5	1			0	0.52	1			0	0.43	0.85	1
	2.6	2.8	0	0.51	1			0	0.5	1			0	0.51	1			0	0.15	0.46	0.86	1
	2.8	3	0	0.52	1			0	0.31	0.84	1		0	0.56	1			0	0.15	0.46	0.85	1
	3	3.2	0	0.48	1			0	0.26	0.75	1		0	0.56	1			0	0.16	0.43	0.84	1
	3.2	3.4	0	0.44	1			0	0.26	0.75	1		0	0.51	1			0	0.17	0.8	1
	3.4	10	0	0.49	1			0	0.26	0.75	1		0	0.5	1			0	0.16	0.86	1

## Sheet: Fig. S5-40hProjN37
Authors: Ian Estabrook, Benjamin Friedrich					FOR INTERNAL USE:		folder raw data:		O:\RGLs\2301431\projects\myofibrillogenesis\Ian_Estabrook\raw_data\20220627_new_weep_data\40H_weep26_405N2Sls_488MhcGFP_561Actin_647ProjN37
Date: 21.08.2022, 19.03.2023							processed raw data used as input data files (example):		O:\RGLs\2301431\projects\myofibrillogenesis\Ian_Estabrook\raw_data\20220627_new_weep_data\results\40H_weep26_405N2Sls_488MhcGFP_561Actin_647ProjN37\combined_40hr\peak_location
Data set: 40h APF ProjN37 (used for Fig. S5)							analysis script:		Fig_2S4_read_mean_intensities_from_file_and_save_to_output
							data files of individual sarcomere profiles sorted according to length bins:							E:\myofibrillogenesis\results\40H_weep26_405N2Sls_488MhcGFP_561Actin_647ProjN37\combined_40hr\peak_location
	Length bins
	min [um]	max [um]
#sarcomers	1.8	2.2	5298
#sarcomers	2.2	2.6	35
#sarcomers	2.6	3	55
#sarcomers	3	3.4	41
			Normalized x-position 0…1
			0	0.01	0.02	0.03	0.04	0.05	0.06	0.07	0.08	0.09	0.1	0.11	0.12	0.13	0.14	0.15	0.16	0.17	0.18	0.19	0.2	0.21	0.22	0.23	0.24	0.25	0.26	0.27	0.28	0.29	0.3	0.31	0.32	0.33	0.34	0.35	0.36	0.37	0.38	0.39	0.4	0.41	0.42	0.43	0.44	0.45	0.46
actin-mean	1.8	2.2	0.8992	0.8922	0.8813	0.867	0.8497	0.83	0.8085	0.786	0.7629	0.7398	0.7173	0.6956	0.6751	0.656	0.6384	0.6224	0.6077	0.5945	0.5825	0.5715	0.5614	0.552	0.543	0.5343	0.5257	0.5169	0.5078	0.4984	0.4883	0.4777	0.4662	0.454	0.441	0.4273	0.4129	0.398	0.3827	0.3671	0.3516	0.3363	0.3215	0.3076	0.2946	0.283	0.2729	0.2645	0.2581
actin-s.e.m.	1.8	2.2	0.0015	0.0015	0.0015	0.0015	0.0015	0.0015	0.0014	0.0014	0.0014	0.0014	0.0013	0.0013	0.0013	0.0013	0.0013	0.0012	0.0012	0.0012	0.0012	0.0012	0.0012	0.0012	0.0012	0.0012	0.0012	0.0012	0.0012	0.0012	0.0012	0.0012	0.0012	0.0012	0.0012	0.0012	0.0012	0.0012	0.0012	0.0012	0.0012	0.0012	0.0012	0.0012	0.0012	0.0012	0.0012	0.0012	0.0012
actin-mean	2.2	2.6	0.9011	0.8974	0.8882	0.8742	0.8559	0.8343	0.8101	0.7844	0.7581	0.7322	0.707	0.6831	0.661	0.6406	0.6219	0.605	0.5897	0.5757	0.5628	0.551	0.5395	0.5284	0.5175	0.5066	0.4955	0.4845	0.4732	0.4616	0.4498	0.4381	0.4261	0.414	0.402	0.3902	0.3788	0.3678	0.3573	0.3474	0.3382	0.3303	0.3227	0.3158	0.3101	0.3053	0.3014	0.2987	0.297
actin-s.e.m.	2.2	2.6	0.0175	0.0177	0.0177	0.0178	0.0179	0.0179	0.018	0.0181	0.0182	0.0182	0.0183	0.0184	0.0185	0.0185	0.0185	0.0185	0.0184	0.0184	0.0183	0.0183	0.0183	0.0183	0.0184	0.0185	0.0185	0.0186	0.0187	0.0188	0.0188	0.0189	0.0189	0.0189	0.0188	0.0187	0.0185	0.0183	0.018	0.0177	0.0174	0.0171	0.0168	0.0167	0.0165	0.0165	0.0166	0.0167	0.0169
actin-mean	2.6	3	0.8726	0.8703	0.861	0.8456	0.8253	0.8017	0.776	0.7498	0.724	0.7002	0.6786	0.6597	0.6432	0.6291	0.617	0.6068	0.5976	0.5895	0.5819	0.5748	0.5675	0.56	0.552	0.5437	0.535	0.5259	0.5167	0.5074	0.4983	0.4899	0.4822	0.4757	0.4706	0.4673	0.4656	0.4656	0.4675	0.4711	0.476	0.4821	0.4891	0.4964	0.5042	0.5123	0.5201	0.5274	0.5341
actin-s.e.m.	2.6	3	0.0175	0.0171	0.0167	0.0162	0.0158	0.0154	0.015	0.0147	0.0144	0.0142	0.0141	0.014	0.0141	0.0142	0.0144	0.0147	0.0151	0.0155	0.0162	0.0169	0.0177	0.0186	0.0196	0.0207	0.0217	0.0227	0.0237	0.0245	0.0253	0.0259	0.0265	0.0271	0.0276	0.0281	0.0286	0.0289	0.0292	0.0293	0.0293	0.0292	0.029	0.0287	0.0283	0.0279	0.0275	0.0272	0.0268
actin-mean	3	3.4	0.9093	0.9001	0.8811	0.8536	0.8206	0.7845	0.748	0.713	0.6811	0.6527	0.6277	0.6055	0.5856	0.5672	0.5486	0.5295	0.5095	0.4884	0.467	0.4445	0.422	0.4007	0.3815	0.3653	0.3535	0.3465	0.3446	0.3484	0.3572	0.3713	0.3896	0.4113	0.4351	0.4607	0.4869	0.5124	0.5375	0.5614	0.5841	0.6056	0.6257	0.6459	0.6658	0.6856	0.7054	0.7247	0.7429
actin-s.e.m.	3	3.4	0.0154	0.0154	0.0154	0.0153	0.0152	0.0152	0.0151	0.015	0.0151	0.0152	0.0154	0.0157	0.0162	0.0167	0.0173	0.018	0.0187	0.0194	0.02	0.0206	0.0211	0.0214	0.0216	0.0215	0.0214	0.0212	0.021	0.0208	0.0209	0.0211	0.0214	0.0218	0.0222	0.0227	0.023	0.0234	0.0237	0.0239	0.0241	0.0241	0.024	0.0237	0.0233	0.0229	0.0225	0.0222	0.0221
myosin-mean	1.8	2.2	0.1645	0.1666	0.1699	0.1744	0.1801	0.1872	0.1958	0.2059	0.2176	0.231	0.2458	0.2621	0.2796	0.2982	0.3176	0.3375	0.3574	0.3772	0.3964	0.4147	0.4318	0.4476	0.462	0.4749	0.4864	0.4966	0.5059	0.5146	0.5232	0.532	0.5416	0.5526	0.5653	0.5804	0.5981	0.6188	0.6425	0.6691	0.6984	0.7298	0.7625	0.7956	0.8279	0.8581	0.885	0.9073	0.9238
myosin-s.e.m.	1.8	2.2	0.0015	0.0016	0.0016	0.0016	0.0016	0.0016	0.0016	0.0016	0.0016	0.0016	0.0016	0.0016	0.0016	0.0016	0.0016	0.0016	0.0015	0.0015	0.0015	0.0015	0.0015	0.0015	0.0015	0.0015	0.0014	0.0014	0.0014	0.0014	0.0014	0.0014	0.0014	0.0014	0.0014	0.0015	0.0015	0.0015	0.0015	0.0015	0.0015	0.0015	0.0015	0.0015	0.0015	0.0015	0.0015	0.0016	0.0016
myosin-mean	2.2	2.6	0.1324	0.1336	0.1367	0.1413	0.1476	0.1558	0.1661	0.1785	0.1931	0.2098	0.2286	0.2493	0.2716	0.2954	0.3199	0.3447	0.3698	0.3944	0.4183	0.4409	0.4628	0.4835	0.5031	0.5219	0.5398	0.5572	0.5741	0.591	0.6082	0.625	0.6423	0.66	0.6778	0.6956	0.7132	0.7302	0.7465	0.7613	0.7746	0.7852	0.7952	0.8027	0.8069	0.8086	0.8079	0.8048	0.7994
myosin-s.e.m.	2.2	2.6	0.0088	0.0088	0.0088	0.0088	0.0089	0.0091	0.0093	0.0096	0.0099	0.0103	0.0108	0.0113	0.0119	0.0125	0.013	0.0135	0.0139	0.0142	0.0145	0.0148	0.0149	0.0151	0.0154	0.0157	0.0162	0.0169	0.0176	0.0185	0.0194	0.0204	0.0214	0.0223	0.0232	0.0239	0.0244	0.0248	0.0249	0.0249	0.0246	0.0244	0.0242	0.0238	0.024	0.0246	0.0254	0.0264	0.0273
myosin-mean	2.6	3	0.2438	0.2458	0.2498	0.2559	0.2644	0.2757	0.2903	0.3082	0.3293	0.3533	0.379	0.4056	0.4335	0.4609	0.4867	0.5106	0.5321	0.5513	0.5688	0.5854	0.6021	0.6198	0.6399	0.6624	0.6881	0.7165	0.7467	0.7777	0.8081	0.836	0.8596	0.8773	0.8879	0.8904	0.8849	0.8713	0.8506	0.8238	0.7937	0.7628	0.7297	0.6984	0.6694	0.6427	0.6193	0.599	0.5816
myosin-s.e.m.	2.6	3	0.0187	0.0187	0.0185	0.0183	0.0181	0.0178	0.0176	0.0176	0.0178	0.0181	0.0184	0.0186	0.0192	0.0198	0.0203	0.0207	0.0208	0.0208	0.0207	0.0204	0.0202	0.0202	0.0203	0.0206	0.0211	0.0216	0.0221	0.0222	0.0221	0.0216	0.021	0.0204	0.0201	0.0203	0.0211	0.0223	0.0236	0.0248	0.0258	0.0266	0.0269	0.0271	0.0272	0.0269	0.0266	0.0262	0.0259
myosin-mean	3	3.4	0.1877	0.1945	0.2055	0.2205	0.2399	0.2636	0.2913	0.3226	0.3568	0.3928	0.4295	0.4656	0.5001	0.5322	0.5632	0.5935	0.6243	0.6573	0.6921	0.7323	0.7757	0.8209	0.865	0.9043	0.9352	0.9542	0.9596	0.9507	0.9285	0.8939	0.8504	0.8014	0.7508	0.6999	0.6511	0.6057	0.5638	0.5259	0.4914	0.4602	0.4331	0.4065	0.3824	0.36	0.3395	0.3211	0.3044
myosin-s.e.m.	3	3.4	0.0197	0.0206	0.0216	0.0226	0.0237	0.0246	0.0251	0.0254	0.0253	0.0249	0.0243	0.0236	0.0229	0.0223	0.0219	0.0217	0.0217	0.0219	0.0222	0.0228	0.0237	0.0249	0.0261	0.0271	0.0277	0.0276	0.027	0.0264	0.0263	0.0269	0.0281	0.0293	0.0299	0.0296	0.0283	0.0264	0.0243	0.0223	0.0209	0.0201	0.0202	0.0205	0.0213	0.0225	0.0239	0.0252	0.0264
sallimus-mean	1.8	2.2	0.9119	0.9012	0.8761	0.8379	0.789	0.7319	0.6693	0.6042	0.539	0.4764	0.418	0.3649	0.3179	0.2774	0.2431	0.2146	0.1913	0.1725	0.1575	0.1457	0.1365	0.1294	0.124	0.1199	0.1168	0.1144	0.1127	0.1115	0.1106	0.1101	0.1098	0.1097	0.1098	0.1102	0.1108	0.1116	0.1126	0.1139	0.1153	0.1169	0.1187	0.1205	0.1224	0.1243	0.1261	0.1278	0.1292
sallimus-s.e.m.	1.8	2.2	0.0016	0.0016	0.0016	0.0016	0.0016	0.0016	0.0015	0.0015	0.0014	0.0013	0.0013	0.0012	0.0012	0.0011	0.0011	0.001	0.001	0.001	0.0009	0.0009	0.0009	0.0009	0.0009	0.0009	0.0009	0.0009	0.0009	0.0009	0.0009	0.0009	0.0009	0.0009	0.0009	0.0009	0.0009	0.0009	0.0009	0.0009	0.0009	0.0009	0.0009	0.0009	0.0009	0.0009	0.0009	0.0009	0.001
sallimus-mean	2.2	2.6	0.9126	0.8976	0.8644	0.8152	0.7537	0.684	0.61	0.5359	0.4653	0.4005	0.3433	0.2944	0.2538	0.2209	0.1949	0.1746	0.1589	0.147	0.1382	0.1318	0.1267	0.1226	0.1193	0.1163	0.114	0.1118	0.1098	0.1081	0.1069	0.1061	0.1056	0.1053	0.1054	0.1059	0.1065	0.1072	0.108	0.1087	0.1093	0.1097	0.1101	0.1104	0.1104	0.1104	0.1101	0.1097	0.1091
sallimus-s.e.m.	2.2	2.6	0.0194	0.0198	0.0201	0.0202	0.0199	0.0193	0.0185	0.0177	0.0168	0.0161	0.0154	0.0148	0.0141	0.0134	0.0128	0.0122	0.0118	0.0116	0.0116	0.0118	0.0119	0.0118	0.0117	0.0114	0.0109	0.0104	0.0097	0.0091	0.0085	0.008	0.0078	0.0076	0.0076	0.0076	0.0076	0.0076	0.0076	0.0076	0.0077	0.0078	0.008	0.0082	0.0084	0.0085	0.0086	0.0087	0.0086
sallimus-mean	2.6	3	0.9244	0.9034	0.856	0.7887	0.7058	0.6166	0.5277	0.4452	0.3734	0.3139	0.2676	0.2319	0.2065	0.1885	0.1772	0.1706	0.1679	0.1681	0.1705	0.1751	0.1812	0.1885	0.1975	0.2077	0.2188	0.2304	0.2422	0.254	0.2647	0.2743	0.2819	0.2871	0.2897	0.2894	0.2866	0.2807	0.2727	0.2629	0.2521	0.2414	0.231	0.2214	0.2138	0.208	0.2035	0.2003	0.1984
sallimus-s.e.m.	2.6	3	0.0143	0.0148	0.0151	0.0152	0.015	0.0144	0.0136	0.0127	0.0119	0.0112	0.0107	0.0105	0.0106	0.0108	0.0112	0.0116	0.0121	0.0124	0.0127	0.013	0.0133	0.0138	0.0145	0.0153	0.0163	0.0174	0.0186	0.0198	0.021	0.0221	0.0233	0.0243	0.0253	0.0259	0.0262	0.0259	0.025	0.0237	0.0221	0.0205	0.0191	0.0183	0.0181	0.0184	0.019	0.0197	0.0202
sallimus-mean	3	3.4	0.939	0.9107	0.8457	0.7542	0.6483	0.5403	0.4406	0.3555	0.2873	0.2361	0.1989	0.1727	0.1548	0.1433	0.1362	0.1321	0.1299	0.1297	0.131	0.133	0.1353	0.138	0.1413	0.1447	0.1486	0.1533	0.1584	0.1642	0.1708	0.1775	0.1846	0.1911	0.1971	0.2026	0.2072	0.2115	0.2149	0.2186	0.2233	0.2301	0.2403	0.2557	0.2782	0.3081	0.3457	0.3896	0.4372
sallimus-s.e.m.	3	3.4	0.0194	0.0196	0.0191	0.0181	0.0167	0.0152	0.0137	0.0126	0.0119	0.0114	0.011	0.0107	0.0106	0.0106	0.0107	0.0109	0.0111	0.0114	0.0118	0.0121	0.0123	0.0125	0.0126	0.0128	0.0133	0.014	0.0151	0.0166	0.0183	0.0201	0.0218	0.0233	0.0244	0.0254	0.0261	0.0267	0.0272	0.0275	0.0274	0.0269	0.0261	0.0254	0.0252	0.026	0.0281	0.031	0.0342
projectin_n37-mean	1.8	2.2	0.4923	0.4986	0.5091	0.5239	0.5425	0.5647	0.5899	0.6177	0.6473	0.6781	0.7091	0.7397	0.7687	0.7953	0.8185	0.8378	0.8525	0.8619	0.8658	0.8642	0.8571	0.8446	0.8274	0.8059	0.781	0.7533	0.7236	0.6927	0.6613	0.6302	0.5998	0.5706	0.543	0.5173	0.4936	0.4721	0.4527	0.4354	0.42	0.4066	0.395	0.3849	0.3764	0.3693	0.3635	0.3588	0.3552
projectin_n37-s.e.m.	1.8	2.2	0.0018	0.0018	0.0018	0.0018	0.0018	0.0018	0.0018	0.0018	0.0018	0.0018	0.0019	0.0019	0.0019	0.0018	0.0018	0.0018	0.0018	0.0018	0.0018	0.0018	0.0018	0.0018	0.0018	0.0018	0.0018	0.0018	0.0018	0.0018	0.0018	0.0017	0.0017	0.0017	0.0017	0.0017	0.0017	0.0017	0.0017	0.0017	0.0017	0.0017	0.0017	0.0017	0.0017	0.0017	0.0017	0.0017	0.0017
projectin_n37-mean	2.2	2.6	0.5258	0.5219	0.5238	0.531	0.5435	0.5608	0.5821	0.6077	0.6367	0.6675	0.6994	0.7311	0.7614	0.7887	0.8123	0.8315	0.8451	0.852	0.8523	0.8476	0.8361	0.819	0.7975	0.7727	0.745	0.7153	0.6852	0.6559	0.6275	0.6007	0.5759	0.5529	0.5329	0.5154	0.5005	0.4878	0.4776	0.4693	0.4626	0.4574	0.4533	0.4498	0.4483	0.4476	0.448	0.4492	0.4511
projectin_n37-s.e.m.	2.2	2.6	0.0192	0.0188	0.0186	0.0185	0.0185	0.0185	0.0186	0.0185	0.0185	0.0184	0.0184	0.0184	0.0184	0.0186	0.0189	0.0192	0.0198	0.0205	0.0212	0.0219	0.0224	0.0229	0.0233	0.0234	0.0233	0.0231	0.0227	0.0221	0.0215	0.0208	0.0203	0.0198	0.0195	0.0192	0.0192	0.0193	0.0193	0.0195	0.0195	0.0196	0.0197	0.0196	0.0197	0.0199	0.0201	0.0205	0.021
projectin_n37-mean	2.6	3	0.4882	0.4954	0.5106	0.5318	0.56	0.5936	0.6325	0.6736	0.7157	0.7571	0.7941	0.8262	0.8506	0.8678	0.875	0.8722	0.8595	0.8378	0.8089	0.7745	0.736	0.6964	0.6564	0.6177	0.5817	0.5492	0.5211	0.4981	0.4801	0.4672	0.4589	0.4551	0.4558	0.4603	0.4679	0.4785	0.4918	0.5074	0.5248	0.5427	0.5613	0.5807	0.5991	0.6167	0.6329	0.647	0.658
projectin_n37-s.e.m.	2.6	3	0.0188	0.019	0.0193	0.0195	0.0199	0.0202	0.0204	0.0206	0.0206	0.0204	0.0204	0.0202	0.0197	0.0194	0.0191	0.0188	0.0185	0.0184	0.0183	0.0183	0.0183	0.0182	0.0184	0.0183	0.0183	0.0183	0.0185	0.0188	0.0192	0.0197	0.0202	0.0207	0.0212	0.0215	0.0217	0.0217	0.0218	0.022	0.0223	0.0225	0.0229	0.0234	0.024	0.0246	0.0253	0.026	0.0265
projectin_n37-mean	3	3.4	0.5327	0.5388	0.5554	0.5814	0.615	0.6534	0.6948	0.7352	0.7706	0.7987	0.8167	0.8227	0.8163	0.7983	0.7709	0.7367	0.698	0.6582	0.6221	0.5873	0.5571	0.5323	0.5126	0.4986	0.4892	0.4839	0.4822	0.4835	0.4885	0.4972	0.5099	0.5253	0.5444	0.5671	0.5925	0.6179	0.6431	0.6674	0.6886	0.7052	0.7174	0.7245	0.7267	0.7248	0.7204	0.7142	0.7069
projectin_n37-s.e.m.	3	3.4	0.021	0.021	0.0212	0.0215	0.022	0.0227	0.0236	0.0245	0.0253	0.026	0.0264	0.0264	0.0261	0.0255	0.0247	0.024	0.0233	0.023	0.0232	0.0234	0.0241	0.0249	0.0257	0.0266	0.0273	0.0278	0.028	0.0279	0.0276	0.0272	0.027	0.0271	0.0278	0.0289	0.0303	0.0317	0.0331	0.0341	0.0343	0.0338	0.0325	0.0308	0.029	0.0276	0.027	0.0276	0.0291
#sarcomers	1.8	2.2	5298
#sarcomers	2.2	2.6	35
#sarcomers	2.6	3	55
#sarcomers	3	3.4	41
[truncated: 54 more columns]

## Sheet: Fig. S6-pupa1
Pupa 1						Data set:		Mhc_37h_12-2023
t_50% (from exponential fit):		24.7	min			Analysis script:		load_FRAP_and_fit.m
						Benjamin Friedrich		02.02.2024
time prebleach [min]	Area	Mean- outside	Min	Max		Area	Mean-inside	Min	Max	ratio
-5	27.885	174.658	95	255		27.885	188.337	109	255	1.07832
0	27.885	103.511	36	239		27.885	1.025	0	26	0.00990233
5	27.885	98.067	28	194		27.885	8.169	0	45	0.0833002
10	27.885	96.962	22	182		27.885	15.597	0	58	0.160857
15	27.885	99.67	27	202		27.885	27.024	0	74	0.271135
20	27.885	97.919	14	196		27.885	28.533	0	86	0.291394
25	27.885	94.511	11	192		27.885	30.572	0	76	0.323476
30	27.885	91.922	16	188		27.885	29.682	0	78	0.322904
35	27.885	84.037	15	248		27.885	23.462	0	80	0.279187
40	27.885	84.791	15	165		27.885	24.375	0	79	0.287472
45	27.885	91.026	29	192		27.885	37.478	0	93	0.411729
50	27.885	85.576	28	162		27.885	43.977	7	99	0.513894
55	27.885	95.392	31	190		27.885	46.465	0	95	0.487095
60	27.885	90.197	34	182		27.885	43.245	0	102	0.479451
65	27.885	86.855	31	177		27.885	42.5	1	90	0.489321
70	27.885	87.749	31	170		27.885	46.387	2	95	0.528633	first 70 min of time-series used for fit for all 3 pupae
75	27.885	89.383	23	165		27.885	48.407	9	116	0.541568
80	27.885	89.714	22	173		27.885	51.21	8	105	0.570814
85	27.885	87.68	28	171		27.885	50.031	7	116	0.570609
90	27.885	87.705	32	163		27.885	47.129	0	104	0.537358
95	27.885	88.694	30	173		27.885	39.917	0	110	0.450053
100	27.885	95.5	31	191		27.885	48.799	0	107	0.510984
105	27.885	90.449	36	179		27.885	39.357	0	111	0.435129
110	27.885	83.014	23	186		27.885	45.816	1	107	0.551907
115	27.885	86.655	28	173		27.885	50.441	3	111	0.58209
120	27.885	86.659	33	169		27.885	47.372	0	100	0.546648

## Sheet: Fig. S6-pupa2
Pupa 2						Data set:		Mhc_37h-2_1_2024
t_50% (from exponential fit):		29.3	min			Analysis script:		load_FRAP_and_fit.m
						Benjamin Friedrich		02.02.2024
time prebleach [min]	Area	Mean - outside	Min	Max		Area	Mean bleached	Min	Max	ratio
-5	84.594	169.42	122	232		84.594	194.873	140	255	1.15024
0	84.594	115.858	35	183		84.594	7.974	0	55	0.0688256
5	84.594	115.417	36	196		84.594	8.767	0	65	0.0759593
10	84.594	112.858	43	179		84.594	22.967	0	82	0.203504
15	84.594	115.147	48	179		84.594	32.922	0	103	0.285913
20	84.594	116.818	49	188		84.594	41.769	0	103	0.357556
25	84.594	112.925	48	172		84.594	49.041	3	113	0.434279
30	84.594	114.367	51	185		84.594	53.248	0	129	0.465589
35	84.594	112.961	55	171		84.594	53.953	5	132	0.477625
40	84.594	118.019	59	175		84.594	63.252	15	142	0.535948
45	84.594	110.172	49	164		84.594	64.788	5	160	0.588062
50	84.594	112.905	39	188		84.594	71.359	16	167	0.632027
55	84.594	111.646	51	178		84.594	71.417	12	155	0.639674
60	84.594	107.777	46	165		84.594	76.243	20	160	0.707414
65	84.594	108.289	53	161		84.594	76.885	18	156	0.709998
70	84.594	107.957	40	164		84.594	81.377	28	161	0.753791

## Sheet: Fig. S6-pupa3
Pupa 3						Data set:		Mhc_37h-3_1_2024
t_50% (from exponential fit):		22.3	min			Analysis script:		load_FRAP_and_fit.m
						Benjamin Friedrich		02.02.2024
time prebleach [min]	Area	Mean outside	Min	Max		Area	Mean inside	Min	Max	ratio
-5	183.365	170.64	54	255		183.365	128.381	58	206	0.75235
0	183.365	175.031	72	255		183.365	17.494	0	53	0.099948
5	183.365	129.084	38	203		183.365	0.584	0	23	0.00452419
10	183.365	165.326	70	247		183.365	24.62	0	69	0.148918
15	183.365	162.084	66	242		183.365	33.342	0	79	0.205708
20	183.365	154.951	72	239		183.365	37.72	1	82	0.243432
25	183.365	153.946	62	249		183.365	42.717	1	93	0.27748
30	183.365	151.131	75	231		183.365	47.65	13	95	0.315289
35	183.365	141.554	70	213		183.365	46.42	8	97	0.327931
40	183.365	138.48	63	206		183.365	48.091	7	99	0.347278
45	183.365	139.357	71	210		183.365	53.905	18	101	0.386812
50	183.365	130.961	60	189		183.365	51.265	16	97	0.391452
55	183.365	133.656	57	201		183.365	54.77	15	110	0.409783
60	183.365	134.522	55	207		183.365	57.746	21	108	0.429268
65	183.365	134.413	66	201		183.365	60.817	23	109	0.452464
70	183.365	131.81	73	205		183.365	58.259	20	105	0.441992
75	183.365	134.597	78	204		183.365	61.513	23	107	0.457016
80	183.365	135.187	78	220		183.365	61.152	23	104	0.452351
85	183.365	135.647	78	200		183.365	66.015	23	115	0.486668
90	183.365	135.091	69	211		183.365	65.204	24	112	0.482667
95	183.365	132.706	77	202		183.365	67.227	22	117	0.506586
100	183.365	127.914	67	188		183.365	65.192	24	113	0.509655
