# Supplementary material for: Muscle growth by sarcomere divisions
Source: Sci Adv. 2025 Jul 9;11(28):eadw9445. doi: 10.1126/sciadv.adw9445 (PMC12239948; doi:10.1126/sciadv.adw9445)
Supplement: Supplementary file 3 — Data S1 to S5 [file sciadv.adw9445_data_s1_to_s5.zip › adw9445_data_s5.xlsx]

## Sheet: Fig. 6EF
For Fig. 6EF: Double Mhc peaks in FRAP of larval muscle
Author: Benjamin Friedrich								FOR INTERNAL USE:		folder raw data:
Date: 10.04.2025								folder raw data:		E:\myofibrillogenesis\FRAP\FRAP_stack
Data set: Exp7_t7.5_30x_Z-Stack_20240227_afterfrap_mhcsls_0_rot-2 (as used for Fig. 6DEF, previously 4ACDE)								raw data file:		Exp7_t7.5_30x_Z-Stack_20240227_afterfrap_mhcsls_0_rot-2						copy of raw data file saved as:			for Ben_7h_cropped_stack.tif
								analysis script:		load_FRAP_stack.m
for Fig. 6E
Position along linescan [um]				0.74248	1.82581	2.90915	3.99248	5.07581	6.15915	7.24248	8.32581	9.40915	10.4925	11.5758	12.6591	13.7425	14.8258	15.9091	16.9925	18.0758	19.1591	20.2425	21.3258	22.4091	23.4925	24.5758	25.6591	26.7425	27.8258	28.9091	29.9925	31.0758	32.1591	33.2425	34.3258	35.4091	36.4925	37.5758	38.6591	39.7425	40.8258	41.9091	42.9925	44.0758	45.1591	46.2425	47.3258	48.4091	49.4925
Myosin (normalized intensity)				0.198336	0.1071	0.0813874	0.116756	0.225297	0.351723	0.261646	0.15098	0.1015	0.143152	0.158645	0.177005	0.231818	0.228818	0.217201	0.228758	0.167959	0.130867	0.144875	0.176322	0.155348	0.147668	0.111453	0.0809418	0.14333	0.315196	0.311527	0.106878	0.0932412	0.32806	0.396985	0.186586	0.0621509	0.0576055	0.0985146	0.14486	0.139349	0.0904189	0.117157	0.178624	0.125951	0.0976679	0.10156	0.123262	0.127496	0.0831699
Sallimus (normalized intensity)				0.101523	0.148077	0.317141	0.14339	0.114467	0.144455	0.108182	0.162565	0.275061	0.190956	0.117024	0.0926281	0.163844	0.180462	0.110898	0.102695	0.171194	0.267178	0.249174	0.118036	0.109673	0.0896453	0.147172	0.292958	0.115213	0.109726	0.0880473	0.233781	0.445883	0.121018	0.100405	0.102216	0.142591	0.322734	0.135293	0.0839459	0.104773	0.311335	0.178918	0.0975818	0.119634	0.131245	0.187334	0.124161	0.120912	0.132417
Myosin peak positions [um]				28.04	33.51
for Fig. 6F
Position along linescans [um]				0	5	10	15	20	25	30	35	40	45	50	55	60	65	70	75	80
#Mhc peaks				0	0	0	3	19	23	26	20	11	11	9	1	1	1	1	0	0
#Mhc peaks belonging to duplets				0	0	0	1	4	10	12	8	6	5	4	0	0	0	0	0	0
Analysis of Mhc peak duplets
Dataset	Number of Mhc peak duplets detected	Expected number of duplets according to null hypothesis (random distribution of peaks)	p-value	Total number of Mhc peaks detected	Number of sarcomeres detected	Relative fraction of Mhc peaks		Raw data
Exp7	23	7.75	9.7363e-05	199	2995	0.0664441		Exp7_t7.5_30x_Z-Stack_20240227_afterfrap_mhcsls_0_rot-2
Data1_exp2	14	2.11	9.3963e-05	82	2608	0.0314417		Data1_Exp2_weep26_Sls23mCh_T3_afterFRAP_rotateminus20_crop.tif
Data2_exp2	21	10.35	0.006	152	851	0.178613		Data2_Exp2_weep26_Sls23mCh_T8h30_afterFRAP_rotate15_crop.tif
Data2_exp8	13	4.31	0.004	135	2745	0.0491803		Data2_Exp8_weep26_Sls23mCh_T8_afterFRAP_rotate13_crop.tif
								analysis scripts:		load_FRAP_stack.m			in folder:	E:\myofibrillogenesis\FRAP
										load_more_FRAP_stacks_v2.m			in folder:	E:\myofibrillogenesis\FRAP\more_FRAP_stacks
[truncated: 29 more columns]

## Sheet: Fig. S10D
bin limits for ring width [um]
lower limit	upper limit	mean ring width [um]	mean relative Obscurin signal	mean relative Sallimus signal	n			Data set	n		Authors: Ian Estabrook, Benjamin Friedrich
0	4	3.36	1.22	0.45	53			Larva_1	5		Date: 15.12.2023
4	6	5.05	1.43	0.64	114			Larva_2	35		Data set:	bubbles_2023_10_16\Larva_1\63x_z1_2_rot.tif, …
6	10	6.7	1.75	0.77	54			Larva_3	27
								Larva_5	16
				total	221			Larve_6	5		FOR INTERNAL USE:		folder raw data:		E:\myofibrillogenesis\manual_bubble_detection_local_copy\bubbles_2023_10_16
								Larva_8	8				analysis scripts:		manual_tracking_bubbles_v2.m, bubble_analysis_v6.m
								Larva_9	1
								Larva_11	66
								Larva_12	40
								Larva_13	5
								Larva_14	8
								Larva_15	2
								Larva_16	3
										12 different larvae
								total	221

## Sheet: Fig. S10D-regression
Linear regression: relative Obscurin signal							Linear regression: relative Sallimus signal
Linear regression model:							Linear regression model:
y ~ 1 + x1							y ~ 1 + x1
Estimated Coefficients:							Estimated Coefficients:
Estimate SE tStat pValue							Estimate SE tStat pValue
________ ________ ______ __________							________ ________ ______ __________
(Intercept) 0.67641 0.11293 5.9894 8.5484e-09							(Intercept) 0.16676 0.065161 2.5592 0.011166
x1 0.15506 0.021686 7.1505 1.2769e-11							x1 0.090467 0.012512 7.2302 7.9633e-12
Number of observations: 221, Error degrees of freedom: 219							Number of observations: 221, Error degrees of freedom: 219
Root Mean Squared Error: 0.411							Root Mean Squared Error: 0.237
R-squared: 0.189, Adjusted R-Squared: 0.186							R-squared: 0.193, Adjusted R-Squared: 0.189
F-statistic vs. constant model: 51.1, p-value = 1.28e-11							F-statistic vs. constant model: 52.3, p-value = 7.96e-12

## Sheet: Fig. S10D-all data
			Obscurin signal		Sallimus signal			Relative Obscurin signal		Relative Sallimus signal
Data set	ring width [um]	ring height [um]	lateral	reference	central	reference
Larva_1	6.12	1.91	1450.75	931.35	324.43	358.21		1.55769		0.905698
Larva_1	2.53	3.2	870	1047.35	85.17	370.25		0.830668		0.230034
Larva_1	5.38	1.58	1496	824.27	233.67	277.4		1.81494		0.842358
Larva_1	7.59	3.4	1556.5	761.83	190.85	295.16		2.04311		0.646598
Larva_1	1.77	1.98	779.75	710.42	184.62	335.97		1.09759		0.549513
Larva_2_2	3.73	2.64	855	637.07	298.17	386.91		1.34208		0.770644
Larva_2_2	4.03	2.07	1233	798.4	283.6	430.44		1.54434		0.658861
Larva_2_2	3.48	1.2	848	700.59	107.67	338.43		1.21041		0.318146
Larva_2_2	4.07	2.18	1274.5	660.18	190.6	166.45		1.93053		1.14509
Larva_2_2	4.82	0.98	817	893.31	177.5	313.73		0.914576		0.565773
Larva_2_2	6.25	3.24	1262.5	608.17	152	169.98		2.0759		0.894223
Larva_2_2	2.59	1.18	955	730.04	34	247.52		1.30815		0.137363
Larva_2_2	5.06	1.19	1185	889.6	192.67	323.93		1.33206		0.594789
Larva_2_2	3.02	1.67	1358	828.17	126	247.89		1.63976		0.50829
Larva_2_2	5.16	4.18	1582.8	689.5	214.1	255.58		2.29558		0.837702
Larva_2_2	3.57	1.39	733.5	852.05	146.33	332.13		0.860865		0.44058
Larva_2_2	4.46	2.39	1236.67	811.61	155	277.76		1.52372		0.558036
Larva_2_2	3.88	1.39	806.5	671.44	128	265.57		1.20115		0.481982
Larva_2_2	6.41	2.86	1015.33	667.58	206	412.02		1.52091		0.499976
Larva_2_2	3.26	2.44	1638	845.14	174.5	352.65		1.93814		0.494825
Larva_2_2	4.13	1.13	597	600	161.33	329.14		0.995		0.490156
Larva_2_3	5.63	2.89	1338	760.1	96.86	230.11		1.76029		0.420929
Larva_2_3	5.2	1.67	1169	833.34	301	306.49		1.40279		0.982088
Larva_2_3	5.07	2.33	1195.67	1016.19	259.2	377.83		1.17662		0.686023
Larva_2_3	6.23	1.92	1471.5	827.58	207.75	344.19		1.77808		0.603591
Larva_2_3	5.1	1.94	1543.5	936.56	341.25	487.43		1.64805		0.700101
Larva_2_3	6.46	3.3	903.75	747.52	332.25	314.48		1.209		1.05651
Larva_2_3	6.16	1.65	1111	1037.57	153	400.17		1.07077		0.382338
Larva_2_3	4.64	2.43	1536.67	949.48	224	420.58		1.61843		0.532598
Larva_2_4	3.82	0.86	1244	969.2	117	379.08		1.28353		0.308642
Larva_2_4	7.53	2.15	1871.5	891.56	420.2	349.17		2.09913		1.20343
Larva_2_4	5.03	2.03	2170.5	939.18	362.8	382.98		2.31106		0.947308
Larva_2_4	3.54	1.01	2169	1101.83	339	340.24		1.96854		0.996356
Larva_2_4	4.26	1.49	2063	984.32	399	334.43		2.09586		1.19307
Larva_2_4	5.98	4.16	1537	760.32	270.67	349.42		2.02152		0.774627
Larva_2_4	7.6	2.29	1775.33	847.46	358.8	429.05		2.09488		0.836266
Larva_2_4	6.4	1.84	1145	941.12	227	385.03		1.21664		0.589564
Larva_2_4	7.16	2.43	1834.67	1001.6	254.83	305.18		1.83174		0.835015
Larva_2_4	3.71	2.99	1694.33	1038.6	211	454.89		1.63136		0.463848
Larva_2_4	4.48	1.67	2139	918.18	305.5	336.27		2.32961		0.908496
Larva_3_1	4.86	1.12	1137	907.65	283	342.87		1.25269		0.825386
Larva_3_1	4.99	2.74	1693	958	305	311.07		1.76722		0.980487
Larva_3_1	4.86	1.66	1335.5	994.12	234.5	374.56		1.3434		0.626068
Larva_3_1	3.57	1.52	1109.5	752.1	184	255.35		1.4752		0.72058
Larva_3_1	3.03	1.72	1312	808.41	147.25	262.55		1.62294		0.560846
Larva_3_1	4.73	2.2	1026.67	804.04	124	306.38		1.27689		0.404726
Larva_3_1	7.25	4.44	1641	814.76	500.2	324.83		2.01409		1.53988
Larva_3_2	5.45	2.58	1353	854.82	719.5	808.24		1.58279		0.890206
Larva_3_2	6.61	2.05	1452	771.98	732.2	673.1		1.88088		1.0878
Larva_3_2	5.58	1.4	902	856.51	174	515.47		1.05311		0.337556
Larva_3_2	3.77	0.84	922	959.53	82	352.03		0.960887		0.232935
Larva_3_2	5.06	1.61	1134	805.73	114.25	368.36		1.40742		0.310159
Larva_3_2	3.73	1.25	1333	906.51	205.67	381.99		1.47047		0.538417
Larva_3_2	4.76	1.48	1201.5	818.89	375.67	382.25		1.46723		0.982786
Larva_3_2	5.11	2.12	1025.5	669.13	346.4	395.33		1.53259		0.87623
Larva_3_2	3.69	2.16	926.5	702.91	123.6	283.3		1.31809		0.436287
Larva_3_2	6.93	3.48	1309.25	771.49	272.75	404.18		1.69704		0.674823
Larva_3_3	6.18	3.06	1772.67	805.79	418.86	371.79		2.19992		1.1266
Larva_3_3	4.68	2.33	1222	659.27	130.4	211.54		1.85357		0.616432
Larva_3_3	3.19	1.51	529	675.48	59.33	218.09		0.783147		0.272044
Larva_3_3	3.47	3.42	1370.25	806.66	406.75	457.67		1.69867		0.888741
Larva_3_3	3.67	0.99	1261	1086.04	123.5	337.97		1.1611		0.365417
Larva_3_3	3.38	1.08	1463	1076.97	119	303.94		1.35844		0.391525
Larva_3_3	3.72	1.91	1121.5	1206.53	108.25	318.75		0.929525		0.339608
Larva_3_3	4.73	2.23	1132.33	808.65	109.6	281.45		1.40027		0.389412
Larva_3_3	4.75	2.76	1451.67	921.07	108.33	283.5		1.57607		0.382116
Larva_3_3	4.99	1.93	1099.5	693.02	126.5	219.21		1.58653		0.577072
Larva_5_1	5.88	1.03	1724	960.12	140	362.01		1.79561		0.38673
Larva_5_1	6.26	1.57	1288	678.74	309	396.96		1.89763		0.778416
Larva_5_1	5.16	3.57	1831.25	876.73	158.25	243.87		2.08873		0.648911
Larva_5_2	4.6	1	1141	1056.45	115.5	266.46		1.08003		0.433461
Larva_5_2	5.06	2.24	1411.67	922.61	197.6	264.3		1.53008		0.747635
Larva_5_2	3.13	0.89	1304	872.14	210	428.61		1.49517		0.489956
Larva_5_2	2.67	1.99	1596	892.61	254.8	484.49		1.78801		0.525914
Larva_5_2	5.92	2.37	1631.33	904.56	645.2	408.54		1.80345		1.57928
Larva_5_2	5.14	2.77	829.67	949.08	252.17	484.58		0.874183		0.520389
Larva_5_2	7.29	2.03	1413	765.34	968.4	1081.56		1.84624		0.895373
Larva_5_2	4.17	1.19	736	732.21	190.33	419.23		1.00518		0.453999
Larva_5_3	4.54	0.55	1203	706.22	103	223.46		1.70344		0.460933
Larva_5_3	7.92	2.38	1236	789.52	226	332.35		1.56551		0.680006
Larva_5_4	6.81	1.32	1477.5	968.46	149.33	293.44		1.52562		0.508894
Larva_5_4	6.67	2.42	1512	915.28	194.83	264.97		1.65195		0.735291
Larva_5_4	7.38	2.87	1638	910.65	200.14	270.04		1.79872		0.741149
Larva_6_3	5.88	2.46	1639	768.38	338.5	544.82		2.13306		0.621306
Larva_6_3	3.99	1.99	1723.5	1160.26	154.4	854.55		1.48544		0.18068
Larva_6_3	4.72	1.06	1684	968.26	225.5	456.87		1.7392		0.493576
Larva_6_3	5.23	2.25	1403.33	861.26	237	443.15		1.62939		0.534808
Larva_6_4	5.48	2.06	2572	1086.74	294.2	481.55		2.36671		0.610944
Larva_8_4	4.79	1.72	902.5	457.22	112.5	93.01		1.97389		1.20955
Larva_8_4	6.36	2.14	938.5	456.39	120.4	104.12		2.05636		1.15636
Larva_8_4	5.24	2.6	1080	571.47	161	155.01		1.88986		1.03864
Larva_8_4	2.58	2.08	432	434.35	39.8	118.81		0.99459		0.334989
Larva_8_4	4.14	1.82	783	491.47	155.5	173.78		1.59318		0.89481
Larva_8_4	3.83	2.29	719.67	414.77	128.4	140.59		1.73511		0.913294
Larva_8_4	4.84	1.82	735	383.85	87.25	103.52		1.91481		0.842832
Larva_8_4	6.35	2.18	776.5	382.29	49.4	84.04		2.03118		0.587815
Larva_9	4.48	2.04	859	530.04	156.6	214.77		1.62063		0.729152
Larva_11_1	5.3	1.38	382	443.82	339.67	322.85		0.860709		1.0521
Larva_11_1	3.89	1.24	527	478.88	215.67	486.98		1.10048		0.442872
Larva_11_1	2.76	1.48	739	632.73	153.67	401.52		1.16795		0.382721
Larva_11_1	5.11	2.01	688	551.28	194.6	289.25		1.248		0.672774
Larva_11_1	3.59	1.14	510	495.44	144.67	451.77		1.02939		0.320229
Larva_11_1	5.43	1.46	488	345.87	96.33	507.95		1.41093		0.189645
Larva_11_1	4.16	5.51	1186.17	753.36	289.15	411.28		1.57451		0.703049
Larva_11_1	6.58	1.76	1276	460.19	317.25	346.74		2.77277		0.914951
Larva_11_1	5.35	1.58	287.5	502.58	80.5	667.71		0.572048		0.120561
Larva_11_1	5.34	1.51	581	556.1	242	476.17		1.04478		0.508222
Larva_11_1	5.35	1.71	733.5	567.07	261.75	619.2		1.29349		0.422723
Larva_11_1	6.94	0.88	976	572.92	463	622.13		1.70355		0.744217
Larva_11_1	4.59	2.59	642.33	532.22	125.67	337.49		1.20689		0.372367
Larva_11_1	4.84	1.28	562	513.78	63.67	310.22		1.09385		0.205241
Larva_11_1	5.32	1.31	1066	504.87	186.67	361.21		2.11143		0.516791
Larva_11_1	5.05	1.9	702.5	326.88	399.5	451.63		2.14911		0.884574
Larva_11_1	3.76	2.14	300.5	400.34	193.6	434.48		0.750612		0.44559
Larva_11_1	6.09	1.08	704	627.98	276	524.68		1.12105		0.526035
Larva_11_1	6.89	3.4	629	250.75	186.25	303.44		2.50847		0.613795
Larva_11_1	5.44	1.38	801.5	336.62	217	326.31		2.38102		0.665012
Larva_11_2	3.17	3.91	584.5	677.47	93.67	422.94		0.862769		0.221473
Larva_11_2	6.88	1.98	895	748.88	260	375.24		1.19512		0.69289
Larva_11_2	5.58	2.66	1296.33	662.32	270.33	383.74		1.95726		0.704461
Larva_11_2	5.25	3.15	1040	551.93	412.43	430.82		1.8843		0.957314
Larva_11_2	6.29	1.43	785.5	648.51	258.33	389.85		1.21124		0.662639
Larva_11_2	5.15	1.31	702	702.41	213	309.75		0.999416		0.687651
Larva_11_2	5.42	2.71	713.33	577.59	259.67	404.29		1.23501		0.642286
Larva_11_2	6.52	1.18	734	663.48	257.67	344.63		1.10629		0.747671
Larva_11_2	3.43	1.82	719.5	466.85	404.75	579.52		1.54118		0.698423
Larva_11_2	4.84	2.14	629.5	514.33	332.6	516.54		1.22392		0.6439
Larva_11_2	5.73	2.01	819.5	551.4	214	598.31		1.48622		0.357674
Larva_11_2	5.17	1.5	488	482.51	174.67	489.23		1.01138		0.35703
Larva_11_2	5.96	2.91	1169	507.04	590.57	572.33		2.30554		1.03187
Larva_11_2	3.14	1.58	555	526.24	146.5	541.17		1.05465		0.27071
Larva_11_2	5.11	1.23	612	635.92	111	340.27		0.962385		0.326212
Larva_11_2	3.87	2.66	730.67	591.77	121	353.69		1.23472		0.342107
Larva_11_2	5.09	1.52	459	355.03	209	464.09		1.29285		0.450344
Larva_11_2	5.37	4.05	855	392.92	409.56	614.54		2.17602		0.66645
Larva_11_2	5.79	1.3	815	399.89	568.67	500.03		2.03806		1.13727
Larva_11_2	7.76	2.49	1087	525.98	170.17	415.24		2.06662		0.409811
Larva_11_2	6.7	1.17	769	398.04	85	148.03		1.93197		0.574208
Larva_11_3	3.68	2.37	344	420.71	87.4	210.21		0.817665		0.415775
Larva_11_3	5.27	2.59	1078.67	517.1	504.33	483.83		2.086		1.04237
Larva_11_3	4.76	1.12	429	354.22	127	324.1		1.21111		0.391854
Larva_11_3	4.47	1.19	369	444.66	146.67	321.7		0.829848		0.455922
Larva_11_3	6.01	2.41	516.67	330.94	200.2	247.65		1.56122		0.808399
Larva_11_3	5.84	0.94	754	555.91	99	213.67		1.35633		0.463331
Larva_11_3	6.68	3.29	783.75	428.37	522.86	721.58		1.82961		0.724604
Larva_11_3	5.83	2.11	851.5	537.57	453.4	496.64		1.58398		0.912935
Larva_11_3	6.11	1.51	677.5	537.28	343	400.68		1.26098		0.856045
Larva_11_4	8.24	2.93	852.67	626.55	358.86	447.81		1.3609		0.801367
Larva_11_4	6.44	1.6	560.5	363.36	129	185.58		1.54255		0.695118
Larva_11_4	4.94	0.73	265	477.57	104.5	371.88		0.554892		0.281005
Larva_11_4	2.97	2.16	426	439.18	136.4	293.48		0.96999		0.464768
Larva_11_4	3.74	2.43	631.33	479.04	156.33	553.87		1.31791		0.28225
Larva_11_4	7.41	4.3	702.8	532.34	280.2	409.92		1.32021		0.683548
Larva_11_4	3.11	2.16	449.5	426.71	155.8	337.19		1.05341		0.462054
Larva_11_4	6.43	1.29	820	417.88	239.67	232.74		1.96229		1.02978
Larva_11_4	5.51	2.8	612.33	513.55	143.5	311.45		1.19235		0.460748
Larva_11_4	6.32	3.04	586.67	386.65	127.43	314.32		1.51732		0.405415
Larva_11_4	6.06	2.74	783.33	405.15	129.33	199.86		1.93343		0.647103
Larva_11_5	7.05	3.51	881	432.89	210.25	315.47		2.03516		0.666466
Larva_11_5	4.12	2.84	291.67	488.33	398.5	660.99		0.597281		0.602884
Larva_11_5	6.19	1.17	709	357.49	180.33	246.26		1.98327		0.732275
Larva_11_5	3.82	2.16	451.5	376.52	45.6	227.85		1.19914		0.200132
Larva_11_5	5.75	2.38	458	324.55	109.8	204.64		1.41118		0.536552
Larva_12_2	4.1	2.23	1057	575.24	141.6	404.85		1.83749		0.349759
Larva_12_2	6.02	0.87	1302	658.42	189	431.78		1.97746		0.437723
Larva_12_2	3.88	1.6	877	892.77	176	602.99		0.982336		0.291879
Larva_12_2	4.81	1.16	605	696.07	337.67	700.52		0.869165		0.482028
Larva_12_3	5.75	1.33	1114	692.58	358.33	319.13		1.60848		1.12283
Larva_12_3	5.25	1.34	603.5	612.3	209.33	319.13		0.985628		0.65594
Larva_12_3	4.46	2.8	770.67	567.56	193.5	351.2		1.35787		0.550968
Larva_12_3	6.47	2.8	877.33	458.34	440.17	819.37		1.91415		0.537205
Larva_12_3	5.9	1.44	536.5	453.67	198	394.15		1.18258		0.502347
Larva_12_3	5.8	1.21	795	614.87	124.33	335.82		1.29296		0.370228
Larva_12_3	4.5	0.96	279	447.57	152	299.73		0.623366		0.507123
Larva_12_3	2.4	1.65	601.5	699.57	141.5	403.95		0.859814		0.350291
Larva_12_3	4.68	1.72	695	701.74	247.75	421.71		0.990395		0.587489
Larva_12_3	5.4	1.33	571.5	627.2	268	486.04		0.911193		0.551395
Larva_12_3	3.5	1.63	347.5	643.55	134.75	433.7		0.539974		0.310699
Larva_12_3	5.04	0.71	547	734.47	182	439.46		0.744755		0.414145
Larva_12_5	3.4	0.94	567	562.57	243	457.48		1.00787		0.531171
Larva_12_5	4.37	1.46	442	528.38	230.67	434.47		0.836519		0.530923
Larva_12_5	6.39	1.37	756.5	585.96	423.67	473.37		1.29104		0.895008
Larva_12_5	4.62	1.84	602	503.14	259.25	472.46		1.19649		0.548724
Larva_12_5	5.45	1.24	682	601.62	482	587.81		1.13361		0.819993
Larva_12_5	7.02	1.77	877	547.66	280.5	261.93		1.60136		1.0709
Larva_12_5	4.21	3.1	1141	687.34	273.14	335.44		1.66002		0.814274
Larva_12_5	7.92	3.05	1565.33	710.34	300.43	555.4		2.20363		0.540925
Larva_12_5	4.01	1.27	611	604.96	259.67	535.48		1.00998		0.484929
Larva_12_5	3.94	2.26	417.67	556.76	142.6	519.54		0.75018		0.274474
Larva_12_5	4.17	1.01	462	665.57	121	498.98		0.694142		0.242495
Larva_12_5	5.2	1.24	680	604.36	425	627.94		1.12516		0.676816
Larva_12_6	6.51	2.66	590.67	491.47	233	267.24		1.20184		0.871875
Larva_12_6	5.12	1.33	897	706.67	196.33	417.88		1.26933		0.469824
Larva_12_6	5.14	1.07	233	522.82	98.5	250.16		0.44566		0.393748
Larva_12_6	5.5	2.05	1108.5	611.96	355	397.72		1.81139		0.892588
Larva_12_6	6.11	2.22	1099.33	571.93	236.2	243.92		1.92214		0.96835
Larva_12_6	5.44	1.61	621.5	533.62	154.75	249.06		1.16469		0.621336
Larva_12_6	2.77	2.47	399	536.14	81.67	246.31		0.744209		0.331574
Larva_12_6	6.85	2.53	1115.33	511.13	450.33	399.53		2.18209		1.12715
Larva_12_6	5.95	1.8	828.5	610.3	306.75	333.69		1.35753		0.919266
Larva_12_6	4.92	1.12	506	529.48	67.33	306.82		0.955655		0.219445
Larva_12_6	5.99	2.32	818.33	518.86	212.6	278.3		1.57717		0.763924
Larva_12_6	5.07	0.51	354	585.75	121	310.19		0.604353		0.390083
Larva_13_4	4.35	1.48	325.5	204.14	159.67	196.7		1.59449		0.811744
Larva_13_4	6.38	2.5	288.33	182.5	98	154.05		1.57989		0.636157
Larva_13_6	3.06	2.47	475.33	418.88	163.67	309.34		1.13476		0.529094
Larva_13_6	2.42	2.73	371.67	388.1	98.83	311.02		0.957666		0.317761
Larva_13_6	3.57	1.45	602.5	416.3	341.33	371.33		1.44727		0.919209
Larva_14_2	3.86	1.57	1659.67	1023.76	440.33	517.84		1.62115		0.850321
Larva_14_2	3.28	1.98	1721.5	946.07	149.38	525.79		1.81963		0.284106
Larva_14_4	5.57	1.21	1560	778.24	346.2	641.71		2.00452		0.539496
Larva_14_4	4.19	0.91	703	1013.46	333.33	666.28		0.693663		0.500285
Larva_14_4	5.46	1.27	1223.5	1045.74	465.8	656.32		1.16998		0.709715
Larva_14_4	5.58	1.2	816.5	683.16	457.8	686.46		1.19518		0.6669
Larva_14_4	5.42	0.79	871	910.18	470.67	866.53		0.956954		0.543166
Larva_14_4	3.73	2.02	708	711.41	298.88	571.99		0.995207		0.522527
Larva_15_2	6.32	2.13	1624.5	836.1	194	308.17		1.94295		0.629523
Larva_15_2	5.95	1.41	1959	1043.7	213.4	272.45		1.87698		0.783263
Larva_16_2	4.07	1.43	2463.33	1414.65	216.2	513.4		1.7413		0.421114
Larva_16_2	3.23	0.99	1725	1451.34	110.75	436.99		1.18856		0.253438
Larva_16_2	6.18	3.13	2107.5	1052.66	419.5	396.81		2.00207		1.05718
